# Supplementary material for: ﻿Unravelling Amegilla (Glossamegilla) diversity across the Wallace Line: new species, wing morphometrics, and biogeographic boundaries (Hymenoptera, Apidae)
Source: Zookeys. 2025 Oct 16;1256:1–79. doi: 10.3897/zookeys.1256.162903 (PMC12550509; doi:10.3897/zookeys.1256.162903)
Supplement: XML Treatment for Glossamegilla [file zookeys.1256.162903-treatment1.xml]

<!DOCTYPE tp:taxon-treatment
  PUBLIC "-//TaxonX//DTD Taxonomic Treatment Publishing DTD v0 20100105//EN" "tax-treatment-NSO.dtd">
<tp:taxon-treatment xmlns:tp="http://www.plazi.org/taxpub"><tp:treatment-meta><kwd-group><label>Taxon classification</label><kwd>
                <named-content content-type="kingdom">Animalia</named-content>
              </kwd><kwd>
                <named-content content-type="order">Hymenoptera</named-content>
              </kwd><kwd>
                <named-content content-type="family">Apidae</named-content>
              </kwd></kwd-group><mixed-citation publication-type="journal"><person-group><name><surname>Carion</surname><given-names>Frédéric</given-names></name><name><surname>Gérard</surname><given-names>Maxence</given-names></name><name><surname>Ghisbain</surname><given-names>Guillaume</given-names></name><name><surname>Wood</surname><given-names>Thomas J.</given-names></name></person-group><article-title>﻿Unravelling <italic><tp:taxon-name><tp:taxon-name-part taxon-name-part-type="genus" reg="Amegilla">Amegilla</tp:taxon-name-part></tp:taxon-name></italic> (<italic><tp:taxon-name><tp:taxon-name-part taxon-name-part-type="genus" reg="Amegilla"/><tp:taxon-name-part taxon-name-part-type="subgenus" reg="Glossamegilla">Glossamegilla</tp:taxon-name-part></tp:taxon-name></italic>) diversity across the Wallace Line: new species, wing morphometrics, and biogeographic boundaries (<tp:taxon-name><tp:taxon-name-part taxon-name-part-type="order">Hymenoptera</tp:taxon-name-part></tp:taxon-name>, <tp:taxon-name><tp:taxon-name-part taxon-name-part-type="family">Apidae</tp:taxon-name-part></tp:taxon-name>)</article-title><source>Zookeys</source><day>16</day><month>10</month><year>2025</year><volume>1256</volume><fpage>1</fpage><lpage>79</lpage><pub-id pub-id-type="doi">10.3897/zookeys.1256.162903</pub-id></mixed-citation></tp:treatment-meta><tp:nomenclature><label>﻿Diagnosis of the subgenus</label><tp:taxon-name><object-id xmlns:xlink="http://www.w3.org/1999/xlink" content-type="arpha" xlink:type="simple">787EDBB5-1AC0-54B4-B48D-533E58CD5089</object-id>
              <tp:taxon-name-part taxon-name-part-type="genus" reg="Amegilla"/>
              <tp:taxon-name-part taxon-name-part-type="subgenus" reg="Glossamegilla">Glossamegilla</tp:taxon-name-part>
            </tp:taxon-name><tp:taxon-authority>Brooks, 1988</tp:taxon-authority></tp:nomenclature><tp:treatment-sec sec-type="diagnosis" id="SECID0EO2AG"><title>Diagnosis.</title><p>Male: The male is the most straightforward sex to determine the subgenus but the eighth sternum and the genitalia must be extracted to ensure correct identifications.</p><p>The revised diagnosis, based on a revision of <xref ref-type="bibr" rid="B13">Brooks’ (1988)</xref> characters, is: species restricted to south-east or eastern Asia, mainly distributed in the Indo-Malayan region (no species of this subgenus are found in Australia). The subgenus <tp:taxon-name><tp:taxon-name-part taxon-name-part-type="genus" reg="Amegilla"/><tp:taxon-name-part taxon-name-part-type="subgenus" reg="Glossamegilla">Glossamegilla</tp:taxon-name-part></tp:taxon-name> can be distinguished from the subgenus <tp:taxon-name><tp:taxon-name-part taxon-name-part-type="genus" reg="Amegilla"/><tp:taxon-name-part taxon-name-part-type="subgenus" reg="Micramegilla">Micramegilla</tp:taxon-name-part></tp:taxon-name> Brooks, 1988 by (i) the long galea which reaches at least the middle of the midcoxa when resting, the galea is ≥ 3 × as long as the foretibia when measured from the apex to the maxillary palpus (<italic><tp:taxon-name><tp:taxon-name-part taxon-name-part-type="genus" reg="Micramegilla">Micramegilla</tp:taxon-name-part></tp:taxon-name></italic> have a moderately long galea which reach at most the anterior edge of the midcoxa when resting; the galea, with the same measurement method, is ≤ 2.5 × as long as the foretibia) and (ii) the S8 that is apicomedially emarginate between a pair of large obtuse lobes (while <italic><tp:taxon-name><tp:taxon-name-part taxon-name-part-type="genus" reg="Micramegilla">Micramegilla</tp:taxon-name-part></tp:taxon-name></italic> have a S8 apicomedially relatively narrowly emarginate between a pair of small obtuse lobes or with only a single median lobe). The subgenera <italic><tp:taxon-name><tp:taxon-name-part taxon-name-part-type="genus" reg="Amegilla"/><tp:taxon-name-part taxon-name-part-type="subgenus" reg="Glossamegilla">Glossamegilla</tp:taxon-name-part></tp:taxon-name></italic> and <italic><tp:taxon-name><tp:taxon-name-part taxon-name-part-type="genus" reg="Micramegilla">Micramegilla</tp:taxon-name-part></tp:taxon-name></italic> also have different geographical distribution with <italic><tp:taxon-name><tp:taxon-name-part taxon-name-part-type="genus" reg="Amegilla"/><tp:taxon-name-part taxon-name-part-type="subgenus" reg="Glossamegilla">Glossamegilla</tp:taxon-name-part></tp:taxon-name></italic> containing mainly Indo-Malayan species and <italic><tp:taxon-name><tp:taxon-name-part taxon-name-part-type="genus" reg="Micramegilla">Micramegilla</tp:taxon-name-part></tp:taxon-name></italic> containing mainly Palaearctic and Afrotropical species. These two subgenera only overlap in India, where the three Indian <italic><tp:taxon-name><tp:taxon-name-part taxon-name-part-type="genus" reg="Amegilla"/><tp:taxon-name-part taxon-name-part-type="subgenus" reg="Glossamegilla">Glossamegilla</tp:taxon-name-part></tp:taxon-name></italic> have at least a length of 13 mm and entirely black haired terga or at least the anterior 1/2 orange haired but the Indian <italic><tp:taxon-name><tp:taxon-name-part taxon-name-part-type="genus" reg="Micramegilla">Micramegilla</tp:taxon-name-part></tp:taxon-name></italic> species have a length of ≤ 12 mm and terga with pale hair bands apically. <italic><tp:taxon-name><tp:taxon-name-part taxon-name-part-type="genus" reg="Amegilla"/><tp:taxon-name-part taxon-name-part-type="subgenus" reg="Glossamegilla">Glossamegilla</tp:taxon-name-part></tp:taxon-name></italic> can be differentiated from the subgenera <italic><tp:taxon-name><tp:taxon-name-part taxon-name-part-type="genus" reg="Amegilla">Amegilla</tp:taxon-name-part></tp:taxon-name></italic> Friese, 1897 sensu stricto, <italic><tp:taxon-name><tp:taxon-name-part taxon-name-part-type="genus" reg="Notomegilla">Notomegilla</tp:taxon-name-part></tp:taxon-name></italic> Brooks, 1988, <italic><tp:taxon-name><tp:taxon-name-part taxon-name-part-type="genus" reg="Asaropoda">Asaropoda</tp:taxon-name-part></tp:taxon-name></italic> Cockerell, 1926, <italic><tp:taxon-name><tp:taxon-name-part taxon-name-part-type="genus" reg="Zonamegilla">Zonamegilla</tp:taxon-name-part></tp:taxon-name></italic> Popov, 1950, <italic><tp:taxon-name><tp:taxon-name-part taxon-name-part-type="genus" reg="Dizonamegilla">Dizonamegilla</tp:taxon-name-part></tp:taxon-name></italic> Brooks, 1988, and <italic><tp:taxon-name><tp:taxon-name-part taxon-name-part-type="genus" reg="Zebramegilla">Zebramegilla</tp:taxon-name-part></tp:taxon-name></italic> Brook, 1988 by a generally wide apex of S8, that is also emarginate and bilobed with two blunt lobes, leading to a generally rectangular-shaped sternum in dorsal or ventral view (Fig. <xref ref-type="fig" rid="F6">6H</xref>) (while the other subgenera cited have a narrower apex of S8, that is either bilobed or rounded, leading to a triangle-shaped sternum in dorsal or ventral view). <italic><tp:taxon-name><tp:taxon-name-part taxon-name-part-type="genus" reg="Amegilla"/><tp:taxon-name-part taxon-name-part-type="subgenus" reg="Glossamegilla">Glossamegilla</tp:taxon-name-part></tp:taxon-name></italic> can be differentiated from <italic><tp:taxon-name><tp:taxon-name-part taxon-name-part-type="genus" reg="Ackmonopsis">Ackmonopsis</tp:taxon-name-part></tp:taxon-name></italic> Brooks, 1988, <italic><tp:taxon-name><tp:taxon-name-part taxon-name-part-type="genus" reg="Aframegilla">Aframegilla</tp:taxon-name-part></tp:taxon-name></italic> Popov, 1950 and <italic><tp:taxon-name><tp:taxon-name-part taxon-name-part-type="genus" reg="Megamegilla">Megamegilla</tp:taxon-name-part></tp:taxon-name></italic> Brooks, 1988 by the absent gonostyli (Figs <xref ref-type="fig" rid="F6">6G</xref>, <xref ref-type="fig" rid="F9">9G</xref>, <xref ref-type="fig" rid="F10">10H</xref>, <xref ref-type="fig" rid="F11">11G</xref>) (while the three other subgenera have gonostyli that are various in size and shape but always present).</p><p>Usually, the long galea is a good character to determine the subgenus <tp:taxon-name><tp:taxon-name-part taxon-name-part-type="genus" reg="Amegilla"/><tp:taxon-name-part taxon-name-part-type="subgenus" reg="Glossamegilla">Glossamegilla</tp:taxon-name-part></tp:taxon-name>, as the galea is ≥ 3 × as long as the foretibia (reaching to at least the middle of the midcoxa when resting), and this can help a lot for the determination as no other subgenera (especially in the Indo-Malayan region) have such a long galea.</p><p><bold>Female</bold>: There is a lack of strong morphological diagnostic characters in the females, and the main characters used are based on colouration, which varies strongly. <xref ref-type="bibr" rid="B41">Michener (2007)</xref> described the subgenera of <italic><tp:taxon-name><tp:taxon-name-part taxon-name-part-type="genus" reg="Amegilla">Amegilla</tp:taxon-name-part></tp:taxon-name></italic> as “largely indistinguishable in females, and in males differ from one another considerably less than do most subgenera of <italic><tp:taxon-name><tp:taxon-name-part taxon-name-part-type="genus" reg="Anthophora">Anthophora</tp:taxon-name-part></tp:taxon-name></italic>”. He however stated that the high species richness of the genus would support the recognition of subgenera, and that names were available for use by workers. A complete morphologic and genetic revision of <italic><tp:taxon-name><tp:taxon-name-part taxon-name-part-type="genus" reg="Amegilla">Amegilla</tp:taxon-name-part></tp:taxon-name></italic> subgenera should therefore be made in order to validate the concepts used by Brooks and find stronger characters to diagnose them.</p><p>The revised diagnosis, based on a revision of <xref ref-type="bibr" rid="B13">Brooks’ (1988)</xref> characters, is: Firstly, some species of the subgenus <tp:taxon-name><tp:taxon-name-part taxon-name-part-type="genus" reg="Amegilla"/><tp:taxon-name-part taxon-name-part-type="subgenus" reg="Glossamegilla">Glossamegilla</tp:taxon-name-part></tp:taxon-name> have metallic hairs of various colours on the metasoma (e.g., <italic><tp:taxon-name><tp:taxon-name-part taxon-name-part-type="genus" reg="Amegilla">A.</tp:taxon-name-part> <tp:taxon-name-part taxon-name-part-type="species" reg="hanitschi">hanitschi</tp:taxon-name-part></tp:taxon-name></italic> (Meade-Waldo, 1914) with the terga entirely and evenly covered by green metallic hairs), these species can be differentiated from the subgenera <italic><tp:taxon-name><tp:taxon-name-part taxon-name-part-type="genus" reg="Aframegilla">Aframegilla</tp:taxon-name-part></tp:taxon-name></italic> (partim), <italic><tp:taxon-name><tp:taxon-name-part taxon-name-part-type="genus" reg="Notomegilla">Notomegilla</tp:taxon-name-part></tp:taxon-name></italic>, and <italic><tp:taxon-name><tp:taxon-name-part taxon-name-part-type="genus" reg="Zonamegilla">Zonamegilla</tp:taxon-name-part></tp:taxon-name></italic> (partim) by a long galea that reaches at least to the middle of the hind coxa when resting, the galea is ~3 × as long as the foretibia when measured from the apex to the maxillary palpus (while the three other subgenera have a short to moderate galea that reach at most the anterior edge of the hind coxa and is ≤ 2.5 × as long as the foretibia with the same type of measurement), the absence of paraocular marks (while these marks are present in the three other subgenera) as well as the biogeography (indeed, the <italic><tp:taxon-name><tp:taxon-name-part taxon-name-part-type="genus" reg="Amegilla"/><tp:taxon-name-part taxon-name-part-type="subgenus" reg="Glossamegilla">Glossamegilla</tp:taxon-name-part></tp:taxon-name></italic> with metallic hairs like <italic><tp:taxon-name><tp:taxon-name-part taxon-name-part-type="genus" reg="Amegilla">A.</tp:taxon-name-part> <tp:taxon-name-part taxon-name-part-type="species" reg="hanitschi">hanitschi</tp:taxon-name-part></tp:taxon-name></italic> are an Indo-Malayan group while <italic><tp:taxon-name><tp:taxon-name-part taxon-name-part-type="genus" reg="Aframegilla">Aframegilla</tp:taxon-name-part></tp:taxon-name></italic> is an African group, <italic><tp:taxon-name><tp:taxon-name-part taxon-name-part-type="genus" reg="Notomegilla">Notomegilla</tp:taxon-name-part></tp:taxon-name></italic> is an Australian group and <italic><tp:taxon-name><tp:taxon-name-part taxon-name-part-type="genus" reg="Zonamegilla">Zonamegilla</tp:taxon-name-part></tp:taxon-name></italic> is a more widespread group distributed in the Indo-Malayan and Australian regions).</p><p>The second group of <italic><tp:taxon-name><tp:taxon-name-part taxon-name-part-type="genus" reg="Amegilla"/><tp:taxon-name-part taxon-name-part-type="subgenus" reg="Glossamegilla">Glossamegilla</tp:taxon-name-part></tp:taxon-name></italic> does not have any metallic hairs on the terga. The latter either show pale hair bands that contrast black hairs on the tergal discs, are entirely covered by pale pubescence, or show another type of black and pale hairs mixing (Figs <xref ref-type="fig" rid="F5">5F</xref>, <xref ref-type="fig" rid="F7">7F</xref>, <xref ref-type="fig" rid="F8">8F</xref>, <xref ref-type="fig" rid="F9">9F</xref>, <xref ref-type="fig" rid="F10">10F</xref>, <xref ref-type="fig" rid="F11">11F</xref>, <xref ref-type="fig" rid="F12">12D</xref>, <xref ref-type="fig" rid="F13">13D</xref>, <xref ref-type="fig" rid="F14">14E, F</xref>, <xref ref-type="fig" rid="F17">17F</xref>, <xref ref-type="fig" rid="F18">18F</xref>, <xref ref-type="fig" rid="F19">19F</xref>, <xref ref-type="fig" rid="F20">20F</xref>, <xref ref-type="fig" rid="F21">21F</xref>, <xref ref-type="fig" rid="F22">22F</xref>, <xref ref-type="fig" rid="F23">23F</xref>, <xref ref-type="fig" rid="F24">24F</xref>). The pale hairs can vary from white (e.g., <italic><tp:taxon-name><tp:taxon-name-part taxon-name-part-type="genus" reg="Amegilla">A.</tp:taxon-name-part> <tp:taxon-name-part taxon-name-part-type="species" reg="sumatrana">sumatrana</tp:taxon-name-part></tp:taxon-name></italic> and <italic><tp:taxon-name><tp:taxon-name-part taxon-name-part-type="genus" reg="Amegilla">A.</tp:taxon-name-part> <tp:taxon-name-part taxon-name-part-type="species" reg="jacobi">jacobi</tp:taxon-name-part></tp:taxon-name></italic> (Lieftinck, 1944) (Figs <xref ref-type="fig" rid="F21">21F</xref>, <xref ref-type="fig" rid="F24">24F</xref>)) to bright orange (e.g., <italic><tp:taxon-name><tp:taxon-name-part taxon-name-part-type="genus" reg="Amegilla">A.</tp:taxon-name-part> <tp:taxon-name-part taxon-name-part-type="species" reg="feronia">feronia</tp:taxon-name-part></tp:taxon-name></italic>, Fig. <xref ref-type="fig" rid="F20">20F</xref>). In this group, the paraocular marks can be either absent or present but the maxillary palpi always have six segments.</p><fig id="F5" position="float" orientation="portrait"><object-id xmlns:xlink="http://www.w3.org/1999/xlink" content-type="doi" xlink:type="simple">10.3897/zookeys.1256.162903.figure5</object-id><object-id xmlns:xlink="http://www.w3.org/1999/xlink" content-type="arpha" xlink:type="simple">0FA247A6-7AD6-556A-9037-DB54600B4A7F</object-id><label>Figure 5.</label><caption><p>Holotype of <italic><tp:taxon-name><tp:taxon-name-part taxon-name-part-type="genus" reg="Amegilla">A.</tp:taxon-name-part> <tp:taxon-name-part taxon-name-part-type="species" reg="floresiana">floresiana</tp:taxon-name-part></tp:taxon-name></italic> Carion &amp; Wood, sp. nov. (<named-content xmlns:xlink="http://www.w3.org/1999/xlink" content-type="dwc:institutional_code" xlink:title="Naturalis Biodiversity Center" xlink:href="http://grbio.org/institution/national-museum-natural-history-naturalis" xlink:type="simple">RMNH</named-content>). A. Labels of the specimen; B. Habitus in profile view; C. Face in frontal view; D. Labrum in ventral view; E. Protuberance of the clypeus in profile view; F. Terga in dorsal view.</p></caption><graphic xmlns:xlink="http://www.w3.org/1999/xlink" xlink:href="zookeys-1256-001_article-162903__-g005.jpg" position="float" orientation="portrait" xlink:type="simple" id="oo_1440711.jpg"><uri content-type="original_file" xlink:type="simple">https://binary.pensoft.net/fig/1440711</uri></graphic></fig><fig id="F6" position="float" orientation="portrait"><object-id xmlns:xlink="http://www.w3.org/1999/xlink" content-type="doi" xlink:type="simple">10.3897/zookeys.1256.162903.figure6</object-id><object-id xmlns:xlink="http://www.w3.org/1999/xlink" content-type="arpha" xlink:type="simple">AD95B5C4-1CEC-5638-ADF2-26DA00880792</object-id><label>Figure 6.</label><caption><p>Male paratype of <italic><tp:taxon-name><tp:taxon-name-part taxon-name-part-type="genus" reg="Amegilla">A.</tp:taxon-name-part> <tp:taxon-name-part taxon-name-part-type="species" reg="floresiana">floresiana</tp:taxon-name-part></tp:taxon-name></italic> Carion &amp; Wood, sp. nov. (<named-content xmlns:xlink="http://www.w3.org/1999/xlink" content-type="dwc:institutional_code" xlink:title="Naturalis Biodiversity Center" xlink:href="http://grbio.org/institution/national-museum-natural-history-naturalis" xlink:type="simple">RMNH</named-content>). A. Labels of the specimen; B. Habitus in profile view; C. Face in frontal view; D. Labrum in ventral view; E. Protuberance of the clypeus in profile view; F. Terga in dorsal view; G. Genitalia in frontal view; H. Sterna 7 in dorsal view.</p></caption><graphic xmlns:xlink="http://www.w3.org/1999/xlink" xlink:href="zookeys-1256-001_article-162903__-g006.jpg" position="float" orientation="portrait" xlink:type="simple" id="oo_1440712.jpg"><uri content-type="original_file" xlink:type="simple">https://binary.pensoft.net/fig/1440712</uri></graphic></fig><fig id="F7" position="float" orientation="portrait"><object-id xmlns:xlink="http://www.w3.org/1999/xlink" content-type="doi" xlink:type="simple">10.3897/zookeys.1256.162903.figure7</object-id><object-id xmlns:xlink="http://www.w3.org/1999/xlink" content-type="arpha" xlink:type="simple">C31103BE-145D-5844-BFD4-3E53FB67D742</object-id><label>Figure 7.</label><caption><p>Holotype of <italic><tp:taxon-name><tp:taxon-name-part taxon-name-part-type="genus" reg="Amegilla">A.</tp:taxon-name-part> <tp:taxon-name-part taxon-name-part-type="species" reg="suzanneae">suzanneae</tp:taxon-name-part></tp:taxon-name></italic> Carion &amp; Wood, sp. nov. (<named-content xmlns:xlink="http://www.w3.org/1999/xlink" content-type="dwc:institutional_code" xlink:title="Naturalis Biodiversity Center" xlink:href="http://grbio.org/institution/national-museum-natural-history-naturalis" xlink:type="simple">RMNH</named-content>). A. Labels of the specimen; B. Habitus in profile view; C. Face in frontal view; D. Labrum in ventral view; E. Protuberance of the clypeus in profile view; F. Terga in dorsal view.</p></caption><graphic xmlns:xlink="http://www.w3.org/1999/xlink" xlink:href="zookeys-1256-001_article-162903__-g007.jpg" position="float" orientation="portrait" xlink:type="simple" id="oo_1440713.jpg"><uri content-type="original_file" xlink:type="simple">https://binary.pensoft.net/fig/1440713</uri></graphic></fig><fig id="F8" position="float" orientation="portrait"><object-id xmlns:xlink="http://www.w3.org/1999/xlink" content-type="doi" xlink:type="simple">10.3897/zookeys.1256.162903.figure8</object-id><object-id xmlns:xlink="http://www.w3.org/1999/xlink" content-type="arpha" xlink:type="simple">3BA3722A-1868-53EC-A8C3-785179CF5C6D</object-id><label>Figure 8.</label><caption><p>Holotype of <italic><tp:taxon-name><tp:taxon-name-part taxon-name-part-type="genus" reg="Amegilla">A.</tp:taxon-name-part> <tp:taxon-name-part taxon-name-part-type="species" reg="celineae">celineae</tp:taxon-name-part></tp:taxon-name></italic> Carion, sp. nov. (<named-content xmlns:xlink="http://www.w3.org/1999/xlink" content-type="dwc:institutional_code" xlink:title="Naturalis Biodiversity Center" xlink:href="http://grbio.org/institution/national-museum-natural-history-naturalis" xlink:type="simple">RMNH</named-content>). A. Labels of the specimen; B. Habitus in profile view; C. Face in frontal view; D. Labrum in ventral view; E. Protuberance of the clypeus in profile view; F. Terga in dorsal view.</p></caption><graphic xmlns:xlink="http://www.w3.org/1999/xlink" xlink:href="zookeys-1256-001_article-162903__-g008.jpg" position="float" orientation="portrait" xlink:type="simple" id="oo_1440714.jpg"><uri content-type="original_file" xlink:type="simple">https://binary.pensoft.net/fig/1440714</uri></graphic></fig><fig id="F9" position="float" orientation="portrait"><object-id xmlns:xlink="http://www.w3.org/1999/xlink" content-type="doi" xlink:type="simple">10.3897/zookeys.1256.162903.figure9</object-id><object-id xmlns:xlink="http://www.w3.org/1999/xlink" content-type="arpha" xlink:type="simple">BAE354B5-2A93-54C6-8C06-311A7E24B29A</object-id><label>Figure 9.</label><caption><p>Pictures of the male of <tp:taxon-name><tp:taxon-name-part taxon-name-part-type="genus" reg="Amegilla">Amegilla</tp:taxon-name-part> (<tp:taxon-name-part taxon-name-part-type="subgenus" reg="Glossamegilla">Glossamegilla</tp:taxon-name-part>) <tp:taxon-name-part taxon-name-part-type="species" reg="vigilans">vigilans</tp:taxon-name-part></tp:taxon-name> (Smith, 1860) (<named-content xmlns:xlink="http://www.w3.org/1999/xlink" content-type="dwc:institutional_code" xlink:title="Naturalis Biodiversity Center" xlink:href="http://grbio.org/institution/national-museum-natural-history-naturalis" xlink:type="simple">RMNH</named-content>). A. Labels of the specimen; B. Habitus in profile view; C. Face in frontal view; D. Labrum in ventral view; E. Protuberance of the clypeus in profile view; F. Terga in dorsal view; G. Genitalia in frontal view; H. Sterna 7 and 8 in dorsal view.</p></caption><graphic xmlns:xlink="http://www.w3.org/1999/xlink" xlink:href="zookeys-1256-001_article-162903__-g009.jpg" position="float" orientation="portrait" xlink:type="simple" id="oo_1440715.jpg"><uri content-type="original_file" xlink:type="simple">https://binary.pensoft.net/fig/1440715</uri></graphic></fig><fig id="F10" position="float" orientation="portrait"><object-id xmlns:xlink="http://www.w3.org/1999/xlink" content-type="doi" xlink:type="simple">10.3897/zookeys.1256.162903.figure10</object-id><object-id xmlns:xlink="http://www.w3.org/1999/xlink" content-type="arpha" xlink:type="simple">ECB17866-E416-5630-857B-242354C71CC0</object-id><label>Figure 10.</label><caption><p>Morphological comparison between the male of both colour forms of <tp:taxon-name><tp:taxon-name-part taxon-name-part-type="genus" reg="Amegilla">Amegilla</tp:taxon-name-part> (<tp:taxon-name-part taxon-name-part-type="subgenus" reg="Glossamegilla">Glossamegilla</tp:taxon-name-part>) <tp:taxon-name-part taxon-name-part-type="species" reg="vigilans">vigilans</tp:taxon-name-part></tp:taxon-name> (Smith, 1860) (<named-content xmlns:xlink="http://www.w3.org/1999/xlink" content-type="dwc:institutional_code" xlink:title="Naturalis Biodiversity Center" xlink:href="http://grbio.org/institution/national-museum-natural-history-naturalis" xlink:type="simple">RMNH</named-content>). A., C, E, G <italic><tp:taxon-name><tp:taxon-name-part taxon-name-part-type="genus" reg="Amegilla">Amegilla</tp:taxon-name-part> <tp:taxon-name-part taxon-name-part-type="species" reg="vigilans">vigilans</tp:taxon-name-part></tp:taxon-name></italic> male pale form. B, D F, H <italic><tp:taxon-name><tp:taxon-name-part taxon-name-part-type="genus" reg="Amegilla">Amegilla</tp:taxon-name-part> <tp:taxon-name-part taxon-name-part-type="species" reg="vigilans">vigilans</tp:taxon-name-part></tp:taxon-name></italic> male dark form. A., B Habitus in profile view. C, D Face in frontal view. E, F Terga in dorsal view. G, H Genitalia in dorsal view.</p></caption><graphic xmlns:xlink="http://www.w3.org/1999/xlink" xlink:href="zookeys-1256-001_article-162903__-g010.jpg" position="float" orientation="portrait" xlink:type="simple" id="oo_1440716.jpg"><uri content-type="original_file" xlink:type="simple">https://binary.pensoft.net/fig/1440716</uri></graphic></fig><fig id="F11" position="float" orientation="portrait"><object-id xmlns:xlink="http://www.w3.org/1999/xlink" content-type="doi" xlink:type="simple">10.3897/zookeys.1256.162903.figure11</object-id><object-id xmlns:xlink="http://www.w3.org/1999/xlink" content-type="arpha" xlink:type="simple">47914DBD-080B-5588-9BE7-0B3E314A6623</object-id><label>Figure 11.</label><caption><p>Pictures of the male of <tp:taxon-name><tp:taxon-name-part taxon-name-part-type="genus" reg="Amegilla">Amegilla</tp:taxon-name-part> (<tp:taxon-name-part taxon-name-part-type="subgenus" reg="Glossamegilla">Glossamegilla</tp:taxon-name-part>) <tp:taxon-name-part taxon-name-part-type="species" reg="gigas">gigas</tp:taxon-name-part></tp:taxon-name> (Friese, 1922) (<named-content xmlns:xlink="http://www.w3.org/1999/xlink" content-type="dwc:institutional_code" xlink:title="Naturalis Biodiversity Center" xlink:href="http://grbio.org/institution/national-museum-natural-history-naturalis" xlink:type="simple">RMNH</named-content>). A. Labels of the specimen; B. Habitus in profile view; C. Face in frontal view; D. Labrum in ventral view; E. Protuberance of the clypeus in profile view; F. Terga in dorsal view; G. Genitalia in frontal view; H. Sterna 7 and 8 in dorsal view.</p></caption><graphic xmlns:xlink="http://www.w3.org/1999/xlink" xlink:href="zookeys-1256-001_article-162903__-g011.jpg" position="float" orientation="portrait" xlink:type="simple" id="oo_1440717.jpg"><uri content-type="original_file" xlink:type="simple">https://binary.pensoft.net/fig/1440717</uri></graphic></fig><fig id="F12" position="float" orientation="portrait"><object-id xmlns:xlink="http://www.w3.org/1999/xlink" content-type="doi" xlink:type="simple">10.3897/zookeys.1256.162903.figure12</object-id><object-id xmlns:xlink="http://www.w3.org/1999/xlink" content-type="arpha" xlink:type="simple">53A4F92F-97DE-57BF-A289-38AE6FB65125</object-id><label>Figure 12.</label><caption><p>Holotype of <italic><tp:taxon-name><tp:taxon-name-part taxon-name-part-type="genus" reg="Amegilla">Amegilla</tp:taxon-name-part> <tp:taxon-name-part taxon-name-part-type="species" reg="amymone">amymone</tp:taxon-name-part></tp:taxon-name></italic> (Bingham, 1896), initially published as <italic><tp:taxon-name><tp:taxon-name-part taxon-name-part-type="genus" reg="Anthophora">Anthophora</tp:taxon-name-part> <tp:taxon-name-part taxon-name-part-type="species" reg="amymone">amymone</tp:taxon-name-part></tp:taxon-name></italic> Bingham, 1896 (<named-content xmlns:xlink="http://www.w3.org/1999/xlink" content-type="dwc:institutional_code" xlink:title="Natural History Museum, London" xlink:href="http://grbio.org/institution/natural-history-museum-london" xlink:type="simple">NHMUK</named-content>). A. Labels of the specimen; B. Habitus in profile view; C. Face in frontal view; D. Terga in dorsal view.</p></caption><graphic xmlns:xlink="http://www.w3.org/1999/xlink" xlink:href="zookeys-1256-001_article-162903__-g012.jpg" position="float" orientation="portrait" xlink:type="simple" id="oo_1440718.jpg"><uri content-type="original_file" xlink:type="simple">https://binary.pensoft.net/fig/1440718</uri></graphic></fig><fig id="F13" position="float" orientation="portrait"><object-id xmlns:xlink="http://www.w3.org/1999/xlink" content-type="doi" xlink:type="simple">10.3897/zookeys.1256.162903.figure13</object-id><object-id xmlns:xlink="http://www.w3.org/1999/xlink" content-type="arpha" xlink:type="simple">1D2D4658-F63B-5397-B005-9902C6F2C3AB</object-id><label>Figure 13.</label><caption><p>Holotype of <italic><tp:taxon-name><tp:taxon-name-part taxon-name-part-type="genus" reg="Amegilla">Amegilla</tp:taxon-name-part> <tp:taxon-name-part taxon-name-part-type="species" reg="bouwmani">bouwmani</tp:taxon-name-part></tp:taxon-name></italic> (Lieftinck, 1944), initially published as <italic><tp:taxon-name><tp:taxon-name-part taxon-name-part-type="genus" reg="Anthophora">Anthophora</tp:taxon-name-part> <tp:taxon-name-part taxon-name-part-type="species" reg="bouwmani">bouwmani</tp:taxon-name-part></tp:taxon-name></italic> Lieftinck, 1944 (<named-content xmlns:xlink="http://www.w3.org/1999/xlink" content-type="dwc:institutional_code" xlink:title="Naturalis Biodiversity Center" xlink:href="http://grbio.org/institution/national-museum-natural-history-naturalis" xlink:type="simple">RMNH</named-content>). A. Labels of the specimen; B. Habitus in profile view; C. Face in frontal view; D. Terga in dorsal view.</p></caption><graphic xmlns:xlink="http://www.w3.org/1999/xlink" xlink:href="zookeys-1256-001_article-162903__-g013.jpg" position="float" orientation="portrait" xlink:type="simple" id="oo_1440719.jpg"><uri content-type="original_file" xlink:type="simple">https://binary.pensoft.net/fig/1440719</uri></graphic></fig><fig id="F14" position="float" orientation="portrait"><object-id xmlns:xlink="http://www.w3.org/1999/xlink" content-type="doi" xlink:type="simple">10.3897/zookeys.1256.162903.figure14</object-id><object-id xmlns:xlink="http://www.w3.org/1999/xlink" content-type="arpha" xlink:type="simple">A14E986B-0044-50F7-A0F0-342C0D565FF6</object-id><label>Figure 14.</label><caption><p>Morphological comparison between the males of <tp:taxon-name><tp:taxon-name-part taxon-name-part-type="genus" reg="Amegilla">Amegilla</tp:taxon-name-part> (<tp:taxon-name-part taxon-name-part-type="subgenus" reg="Glossamegilla">Glossamegilla</tp:taxon-name-part>) <tp:taxon-name-part taxon-name-part-type="species" reg="bouwmani">bouwmani</tp:taxon-name-part></tp:taxon-name> (Lieftinck, 1944) and <tp:taxon-name><tp:taxon-name-part taxon-name-part-type="genus" reg="Amegilla">Amegilla</tp:taxon-name-part> (<tp:taxon-name-part taxon-name-part-type="subgenus" reg="Glossamegilla">Glossamegilla</tp:taxon-name-part>) <tp:taxon-name-part taxon-name-part-type="species" reg="amymone">amymone</tp:taxon-name-part></tp:taxon-name> (Bingham, 1896) (<named-content xmlns:xlink="http://www.w3.org/1999/xlink" content-type="dwc:institutional_code" xlink:title="Naturalis Biodiversity Center" xlink:href="http://grbio.org/institution/national-museum-natural-history-naturalis" xlink:type="simple">RMNH</named-content>). A, C, E, G. <italic><tp:taxon-name><tp:taxon-name-part taxon-name-part-type="genus" reg="Amegilla">Amegilla</tp:taxon-name-part> <tp:taxon-name-part taxon-name-part-type="species" reg="amymone">amymone</tp:taxon-name-part></tp:taxon-name></italic> male. B, D, F, H. <italic><tp:taxon-name><tp:taxon-name-part taxon-name-part-type="genus" reg="Amegilla">Amegilla</tp:taxon-name-part> <tp:taxon-name-part taxon-name-part-type="species" reg="bouwmani">bouwmani</tp:taxon-name-part></tp:taxon-name></italic> male. A, B. Habitus in profile view. C, D. Face in frontal view. E, F. Terga in dorsal view. G, H. Genitalia in dorsal view.</p></caption><graphic xmlns:xlink="http://www.w3.org/1999/xlink" xlink:href="zookeys-1256-001_article-162903__-g014.jpg" position="float" orientation="portrait" xlink:type="simple" id="oo_1440720.jpg"><uri content-type="original_file" xlink:type="simple">https://binary.pensoft.net/fig/1440720</uri></graphic></fig><p>If pale paraocular marks are absent, <italic><tp:taxon-name><tp:taxon-name-part taxon-name-part-type="genus" reg="Amegilla"/><tp:taxon-name-part taxon-name-part-type="subgenus" reg="Glossamegilla">Glossamegilla</tp:taxon-name-part></tp:taxon-name></italic> can be distinguished from <italic><tp:taxon-name><tp:taxon-name-part taxon-name-part-type="genus" reg="Asaropoda">Asaropoda</tp:taxon-name-part></tp:taxon-name></italic> by the biogeography (<italic><tp:taxon-name><tp:taxon-name-part taxon-name-part-type="genus" reg="Amegilla"/><tp:taxon-name-part taxon-name-part-type="subgenus" reg="Glossamegilla">Glossamegilla</tp:taxon-name-part></tp:taxon-name></italic> have an Indo-Malayan distribution, mainly in the Indo-Malayan region while (<italic><tp:taxon-name><tp:taxon-name-part taxon-name-part-type="genus" reg="Asaropoda">Asaropoda</tp:taxon-name-part></tp:taxon-name></italic>) is restricted to Australia) and the pale clypeal marks that are an inverted T-shape or the clypeus can also be entirely to almost entirely black for <italic><tp:taxon-name><tp:taxon-name-part taxon-name-part-type="genus" reg="Amegilla"/><tp:taxon-name-part taxon-name-part-type="subgenus" reg="Glossamegilla">Glossamegilla</tp:taxon-name-part></tp:taxon-name></italic> (Figs <xref ref-type="fig" rid="F7">7C</xref>, <xref ref-type="fig" rid="F12">12C</xref>, <xref ref-type="fig" rid="F13">13C</xref>) (while <italic><tp:taxon-name><tp:taxon-name-part taxon-name-part-type="genus" reg="Asaropoda">Asaropoda</tp:taxon-name-part></tp:taxon-name></italic> have a clypeus almost entirely pale, except for the small dark mark at the anterior tentorial pits). <italic><tp:taxon-name><tp:taxon-name-part taxon-name-part-type="genus" reg="Amegilla"/><tp:taxon-name-part taxon-name-part-type="subgenus" reg="Glossamegilla">Glossamegilla</tp:taxon-name-part></tp:taxon-name></italic> can be differentiated from <italic><tp:taxon-name><tp:taxon-name-part taxon-name-part-type="genus" reg="Ackmonopsis">Ackmonopsis</tp:taxon-name-part></tp:taxon-name></italic> (partim), <italic><tp:taxon-name><tp:taxon-name-part taxon-name-part-type="genus" reg="Micramegilla">Micramegilla</tp:taxon-name-part></tp:taxon-name></italic> (partim) and <italic><tp:taxon-name><tp:taxon-name-part taxon-name-part-type="genus" reg="Amegilla">Amegilla</tp:taxon-name-part></tp:taxon-name></italic> sensu stricto (partim) by the absence of hair bands on the apical margin of some terga and/or with some or all terga covered by dense and appressed pubescence (Figs <xref ref-type="fig" rid="F12">12D</xref>, <xref ref-type="fig" rid="F13">13D</xref>, <xref ref-type="fig" rid="F17">17F</xref> for example) (while the three other subgenera have all the terga with a hair band on the apical margin, these hair bands can be white to ochraceous). <italic><tp:taxon-name><tp:taxon-name-part taxon-name-part-type="genus" reg="Amegilla"/><tp:taxon-name-part taxon-name-part-type="subgenus" reg="Glossamegilla">Glossamegilla</tp:taxon-name-part></tp:taxon-name></italic> can be differentiated from <italic><tp:taxon-name><tp:taxon-name-part taxon-name-part-type="genus" reg="Megamegilla">Megamegilla</tp:taxon-name-part></tp:taxon-name></italic> and <italic><tp:taxon-name><tp:taxon-name-part taxon-name-part-type="genus" reg="Ackmonopsis">Ackmonopsis</tp:taxon-name-part></tp:taxon-name></italic> by the pubescence of the mesosoma that can be ochraceous, fulvous, orange, bright orange, brown or even black with more or less black hairs intermixed (while the two other subgenera have a mesosoma with brown to orange hairs with more or less black hairs intermixed) (Fig. <xref ref-type="fig" rid="F7">7B</xref>) as well as terga with hair bands on the apical margins, basally covered by black pubescence on the discs, or entirely covered by pale pubescence of various colour on at least T2-4 (Fig. <xref ref-type="fig" rid="F7">7F</xref>) (while the two other subgenera have black hairs on almost all the terga except T3-5 that have portion of the apical margins with appressed white hairs). Finally, <italic><tp:taxon-name><tp:taxon-name-part taxon-name-part-type="genus" reg="Amegilla"/><tp:taxon-name-part taxon-name-part-type="subgenus" reg="Glossamegilla">Glossamegilla</tp:taxon-name-part></tp:taxon-name></italic> can be distinguished from <italic><tp:taxon-name><tp:taxon-name-part taxon-name-part-type="genus" reg="Micramegilla">Micramegilla</tp:taxon-name-part></tp:taxon-name></italic>, <italic><tp:taxon-name><tp:taxon-name-part taxon-name-part-type="genus" reg="Amegilla">Amegilla</tp:taxon-name-part></tp:taxon-name></italic> sensu stricto (partim), <italic><tp:taxon-name><tp:taxon-name-part taxon-name-part-type="genus" reg="Zebramegilla">Zebramegilla</tp:taxon-name-part></tp:taxon-name></italic>, <italic><tp:taxon-name><tp:taxon-name-part taxon-name-part-type="genus" reg="Megamegilla">Megamegilla</tp:taxon-name-part></tp:taxon-name></italic> (partim) and <italic><tp:taxon-name><tp:taxon-name-part taxon-name-part-type="genus" reg="Aframegilla">Aframegilla</tp:taxon-name-part></tp:taxon-name></italic> (partim) by the Indo-Malayan distribution (this group of species are mainly distributed in India while the other subgenera are distributed in the Palaearctic and in Africa) and by the clypeus entirely black except sometimes with a small mark basomedially (while the other subgenera have more extended pale clypeal marks compound of an inverted T-shape or a median longitudinal line, only the species from Cape Verde Islands have an entirely black clypeus).</p><p>If pale paraocular marks are present (Figs <xref ref-type="fig" rid="F5">5C</xref>, <xref ref-type="fig" rid="F8">8C</xref>, <xref ref-type="fig" rid="F9">9C</xref>, <xref ref-type="fig" rid="F17">17C</xref>, <xref ref-type="fig" rid="F18">18C</xref>, <xref ref-type="fig" rid="F19">19C</xref>, <xref ref-type="fig" rid="F20">20C</xref>, <xref ref-type="fig" rid="F21">21C</xref>, <xref ref-type="fig" rid="F22">22C</xref>, <xref ref-type="fig" rid="F23">23C</xref>, <xref ref-type="fig" rid="F24">24C</xref>), the <italic><tp:taxon-name><tp:taxon-name-part taxon-name-part-type="genus" reg="Amegilla"/><tp:taxon-name-part taxon-name-part-type="subgenus" reg="Glossamegilla">Glossamegilla</tp:taxon-name-part></tp:taxon-name></italic> can be separated from <italic><tp:taxon-name><tp:taxon-name-part taxon-name-part-type="genus" reg="Zebramegilla">Zebramegilla</tp:taxon-name-part></tp:taxon-name></italic> (partim), the <italic><tp:taxon-name><tp:taxon-name-part taxon-name-part-type="genus" reg="Micramegilla">Micramegilla</tp:taxon-name-part></tp:taxon-name></italic> (partim) and the <italic><tp:taxon-name><tp:taxon-name-part taxon-name-part-type="genus" reg="Dizonamegilla">Dizonamegilla</tp:taxon-name-part></tp:taxon-name></italic> (partim) by their Indo-Malayan distribution while the other subgenera are distributed in Africa and Western Palaearctic. T1-2 can be either entirely black haired without pale hair bands on the apical margins nor appressed brown hairs (sometimes sides of the T2 can be covered by tuft of white hairs) (Fig. <xref ref-type="fig" rid="F21">21F</xref>) or banded with pale hairs on the apical margins (sometimes the T2 have poorly developed hair bands) (Figs <xref ref-type="fig" rid="F5">5F</xref>, <xref ref-type="fig" rid="F7">7F</xref>, <xref ref-type="fig" rid="F10">10F</xref>, <xref ref-type="fig" rid="F18">18F</xref>, <xref ref-type="fig" rid="F19">19F</xref>, <xref ref-type="fig" rid="F20">20F</xref>, <xref ref-type="fig" rid="F23">23F</xref>, <xref ref-type="fig" rid="F24">24F</xref>), sometimes most of T1-2 are covered by adpressed brown hairs that can be sometimes very sparse or absent medially.</p><p>If T1-2 are entirely black haired without pale hair bands on the apical margins nor appressed brown hairs (sometimes sides of the T2 can be covered by tuft of white hairs), <italic><tp:taxon-name><tp:taxon-name-part taxon-name-part-type="genus" reg="Amegilla"/><tp:taxon-name-part taxon-name-part-type="subgenus" reg="Glossamegilla">Glossamegilla</tp:taxon-name-part></tp:taxon-name></italic> can be separated from the <italic><tp:taxon-name><tp:taxon-name-part taxon-name-part-type="genus" reg="Dizonamegilla">Dizonamegilla</tp:taxon-name-part></tp:taxon-name></italic> (partim) by the terga being entirely black haired, except for tufts of white hairs on the sides of T5.</p><p>If T1-2 are banded with pale hairs on the apical margins (sometimes the T2 have poorly developed hair bands and sometimes most of T1-2 are covered by adpressed brown hairs that can be sometimes very sparse or absent medially), the <italic><tp:taxon-name><tp:taxon-name-part taxon-name-part-type="genus" reg="Amegilla"/><tp:taxon-name-part taxon-name-part-type="subgenus" reg="Glossamegilla">Glossamegilla</tp:taxon-name-part></tp:taxon-name></italic> can be differentiated from the <italic><tp:taxon-name><tp:taxon-name-part taxon-name-part-type="genus" reg="Zonamegilla">Zonamegilla</tp:taxon-name-part></tp:taxon-name></italic> (partim) and <italic><tp:taxon-name><tp:taxon-name-part taxon-name-part-type="genus" reg="Zebramegilla">Zebramegilla</tp:taxon-name-part></tp:taxon-name></italic> (partim) by (i) a body length of at least 12 mm (while the two other subgenera have a length of ≤ 9 mm), (ii) the mesosoma with ochraceous to bright orange hairs with more or less or without black hairs intermixed (Figs <xref ref-type="fig" rid="F5">5B</xref>, <xref ref-type="fig" rid="F7">7B</xref>, <xref ref-type="fig" rid="F10">10B</xref>, <xref ref-type="fig" rid="F18">18B</xref>, <xref ref-type="fig" rid="F19">19B</xref>, <xref ref-type="fig" rid="F20">20B</xref>, <xref ref-type="fig" rid="F23">23B</xref>, <xref ref-type="fig" rid="F24">24B</xref>) (while the two others subgenera have a mainly white haired mesosoma with some black hairs intermixed) and (iii) with pale hair bands on the apical margins of the terga that are generally brown (but can also be ochraceous to bright orange) while the discs is at least partially black haired or terga entirely covered by ochraceous to fulvous or brown pubescence that is sometimes denser apically, leading to slightly contrasting hair bands (Figs <xref ref-type="fig" rid="F5">5F</xref>, <xref ref-type="fig" rid="F7">7F</xref>, <xref ref-type="fig" rid="F8">8F</xref>, <xref ref-type="fig" rid="F9">9F</xref>, <xref ref-type="fig" rid="F10">10F</xref>, <xref ref-type="fig" rid="F17">17F</xref>, <xref ref-type="fig" rid="F18">18F</xref>, <xref ref-type="fig" rid="F19">19F</xref>, <xref ref-type="fig" rid="F20">20F</xref>, <xref ref-type="fig" rid="F22">22D</xref>, <xref ref-type="fig" rid="F23">23F</xref>, <xref ref-type="fig" rid="F24">24F</xref>) (while the two others subgenera have pale hair bands on the apical margins of the terga).</p><p>As previously said, the females are more difficult to determine at the subgenus-level as mainly colouration-based characters are used and these characters vary substantially. However, the biogeographic regions and the size of the galea (that reaches at least the middle of the hind coxa when resting, with the galea ~3 × as long as the foretibia when measured from the apex to the maxillary palpus) are powerful diagnostic characters.</p></tp:treatment-sec><tp:treatment-sec><!--Section generated to contain objects referenced in tp:taxon-treatment.--><fig id="F17" position="float" orientation="portrait"><object-id xmlns:xlink="http://www.w3.org/1999/xlink" content-type="doi" xlink:type="simple">10.3897/zookeys.1256.162903.figure17</object-id><object-id xmlns:xlink="http://www.w3.org/1999/xlink" content-type="arpha" xlink:type="simple">B9CF4113-DC1A-5004-A9D6-405E0CE0BEEC</object-id><label>Figure 17.</label><caption><p>Holotype of <italic><tp:taxon-name><tp:taxon-name-part taxon-name-part-type="genus" reg="Amegilla">A.</tp:taxon-name-part> <tp:taxon-name-part taxon-name-part-type="species" reg="cinnyris">cinnyris</tp:taxon-name-part></tp:taxon-name></italic> (Lieftinck, 1944) (<named-content xmlns:xlink="http://www.w3.org/1999/xlink" content-type="dwc:institutional_code" xlink:title="Naturalis Biodiversity Center" xlink:href="http://grbio.org/institution/national-museum-natural-history-naturalis" xlink:type="simple">RMNH</named-content>). A. Labels of the specimen; B. Habitus in profile view; C. Face in frontal view; D. Labrum in ventral view; E. Protuberance of the clypeus in profile view; F. Terga in dorsal view.</p></caption><graphic xmlns:xlink="http://www.w3.org/1999/xlink" xlink:href="zookeys-1256-001_article-162903__-g017.jpg" position="float" orientation="portrait" xlink:type="simple" id="oo_1440723.jpg"><uri content-type="original_file" xlink:type="simple">https://binary.pensoft.net/fig/1440723</uri></graphic></fig><fig id="F18" position="float" orientation="portrait"><object-id xmlns:xlink="http://www.w3.org/1999/xlink" content-type="doi" xlink:type="simple">10.3897/zookeys.1256.162903.figure18</object-id><object-id xmlns:xlink="http://www.w3.org/1999/xlink" content-type="arpha" xlink:type="simple">BF23574A-F6DC-5C79-9496-89D443227977</object-id><label>Figure 18.</label><caption><p>Holotype of <italic><tp:taxon-name><tp:taxon-name-part taxon-name-part-type="genus" reg="Amegilla">A.</tp:taxon-name-part> <tp:taxon-name-part taxon-name-part-type="species" reg="cyrtandrae">cyrtandrae</tp:taxon-name-part></tp:taxon-name></italic> (Lieftinck, 1944) (<named-content xmlns:xlink="http://www.w3.org/1999/xlink" content-type="dwc:institutional_code" xlink:title="Naturalis Biodiversity Center" xlink:href="http://grbio.org/institution/national-museum-natural-history-naturalis" xlink:type="simple">RMNH</named-content>). A. Labels of the specimen; B. Habitus in profile view; C. Face in frontal view; D. Labrum in ventral view; E. Protuberance of the clypeus in profile view; F. Terga in dorsal view.</p></caption><graphic xmlns:xlink="http://www.w3.org/1999/xlink" xlink:href="zookeys-1256-001_article-162903__-g018.jpg" position="float" orientation="portrait" xlink:type="simple" id="oo_1440724.jpg"><uri content-type="original_file" xlink:type="simple">https://binary.pensoft.net/fig/1440724</uri></graphic></fig><fig id="F19" position="float" orientation="portrait"><object-id xmlns:xlink="http://www.w3.org/1999/xlink" content-type="doi" xlink:type="simple">10.3897/zookeys.1256.162903.figure19</object-id><object-id xmlns:xlink="http://www.w3.org/1999/xlink" content-type="arpha" xlink:type="simple">0E8B8418-8C34-5800-82F7-4FE4FDF9A3B4</object-id><label>Figure 19.</label><caption><p>Holotype of <italic><tp:taxon-name><tp:taxon-name-part taxon-name-part-type="genus" reg="Amegilla">A.</tp:taxon-name-part> <tp:taxon-name-part taxon-name-part-type="species" reg="elephas">elephas</tp:taxon-name-part></tp:taxon-name></italic> (Lieftinck, 1944) (<named-content xmlns:xlink="http://www.w3.org/1999/xlink" content-type="dwc:institutional_code" xlink:title="Naturalis Biodiversity Center" xlink:href="http://grbio.org/institution/national-museum-natural-history-naturalis" xlink:type="simple">RMNH</named-content>). A. Labels of the specimen; B. Habitus in profile view; C. Face in frontal view; D. Labrum in ventral view; E. Protuberance of the clypeus in profile view; F. Terga in dorsal view.</p></caption><graphic xmlns:xlink="http://www.w3.org/1999/xlink" xlink:href="zookeys-1256-001_article-162903__-g019.jpg" position="float" orientation="portrait" xlink:type="simple" id="oo_1440725.jpg"><uri content-type="original_file" xlink:type="simple">https://binary.pensoft.net/fig/1440725</uri></graphic></fig><fig id="F20" position="float" orientation="portrait"><object-id xmlns:xlink="http://www.w3.org/1999/xlink" content-type="doi" xlink:type="simple">10.3897/zookeys.1256.162903.figure20</object-id><object-id xmlns:xlink="http://www.w3.org/1999/xlink" content-type="arpha" xlink:type="simple">0E9F9A8C-9E21-5EBC-966A-B5DA02CA0BB5</object-id><label>Figure 20.</label><caption><p>Holotype of <italic><tp:taxon-name><tp:taxon-name-part taxon-name-part-type="genus" reg="Amegilla">A.</tp:taxon-name-part> <tp:taxon-name-part taxon-name-part-type="species" reg="feronia">feronia</tp:taxon-name-part></tp:taxon-name></italic> (Lieftinck, 1944) (<named-content xmlns:xlink="http://www.w3.org/1999/xlink" content-type="dwc:institutional_code" xlink:title="Naturalis Biodiversity Center" xlink:href="http://grbio.org/institution/national-museum-natural-history-naturalis" xlink:type="simple">RMNH</named-content>). A. Labels of the specimen; B. Habitus in profile view; C. Face in frontal view; D. Labrum in ventral view; E. Protuberance of the clypeus in profile view; F. Terga in dorsal view.</p></caption><graphic xmlns:xlink="http://www.w3.org/1999/xlink" xlink:href="zookeys-1256-001_article-162903__-g020.jpg" position="float" orientation="portrait" xlink:type="simple" id="oo_1440726.jpg"><uri content-type="original_file" xlink:type="simple">https://binary.pensoft.net/fig/1440726</uri></graphic></fig><fig id="F21" position="float" orientation="portrait"><object-id xmlns:xlink="http://www.w3.org/1999/xlink" content-type="doi" xlink:type="simple">10.3897/zookeys.1256.162903.figure21</object-id><object-id xmlns:xlink="http://www.w3.org/1999/xlink" content-type="arpha" xlink:type="simple">3B0D62FD-15C6-55D9-908B-7E65E8A299C3</object-id><label>Figure 21.</label><caption><p>Holotype of <italic><tp:taxon-name><tp:taxon-name-part taxon-name-part-type="genus" reg="Amegilla">A.</tp:taxon-name-part> <tp:taxon-name-part taxon-name-part-type="species" reg="jacobi">jacobi</tp:taxon-name-part></tp:taxon-name></italic> (Lieftinck, 1944) (<named-content xmlns:xlink="http://www.w3.org/1999/xlink" content-type="dwc:institutional_code" xlink:title="Naturalis Biodiversity Center" xlink:href="http://grbio.org/institution/national-museum-natural-history-naturalis" xlink:type="simple">RMNH</named-content>). A. Labels of the specimen; B. Habitus in profile view; C. Face in frontal view; D. Labrum in ventral view; E. Protuberance of the clypeus in profile view; F. Terga in dorsal view.</p></caption><graphic xmlns:xlink="http://www.w3.org/1999/xlink" xlink:href="zookeys-1256-001_article-162903__-g021.jpg" position="float" orientation="portrait" xlink:type="simple" id="oo_1440727.jpg"><uri content-type="original_file" xlink:type="simple">https://binary.pensoft.net/fig/1440727</uri></graphic></fig><fig id="F22" position="float" orientation="portrait"><object-id xmlns:xlink="http://www.w3.org/1999/xlink" content-type="doi" xlink:type="simple">10.3897/zookeys.1256.162903.figure22</object-id><object-id xmlns:xlink="http://www.w3.org/1999/xlink" content-type="arpha" xlink:type="simple">9C650A4D-41DD-5F40-8F23-14F55FFBD962</object-id><label>Figure 22.</label><caption><p>Holotype of <italic><tp:taxon-name><tp:taxon-name-part taxon-name-part-type="genus" reg="Amegilla">A.</tp:taxon-name-part> <tp:taxon-name-part taxon-name-part-type="species" reg="anthreptes">anthreptes</tp:taxon-name-part></tp:taxon-name></italic> (Lieftinck, 1944), synonymised with <italic><tp:taxon-name><tp:taxon-name-part taxon-name-part-type="genus" reg="Amegilla">A.</tp:taxon-name-part> <tp:taxon-name-part taxon-name-part-type="species" reg="pendleburyi">pendleburyi</tp:taxon-name-part></tp:taxon-name></italic> (Cockerell, 1929) by <xref ref-type="bibr" rid="B37">Lieftinck (1956)</xref> (<named-content xmlns:xlink="http://www.w3.org/1999/xlink" content-type="dwc:institutional_code" xlink:title="Naturalis Biodiversity Center" xlink:href="http://grbio.org/institution/national-museum-natural-history-naturalis" xlink:type="simple">RMNH</named-content>). A. Labels of the specimen; B. Habitus in profile view; C. Face in frontal view; D. Terga in dorsal view.</p></caption><graphic xmlns:xlink="http://www.w3.org/1999/xlink" xlink:href="zookeys-1256-001_article-162903__-g022.jpg" position="float" orientation="portrait" xlink:type="simple" id="oo_1440728.jpg"><uri content-type="original_file" xlink:type="simple">https://binary.pensoft.net/fig/1440728</uri></graphic></fig><fig id="F23" position="float" orientation="portrait"><object-id xmlns:xlink="http://www.w3.org/1999/xlink" content-type="doi" xlink:type="simple">10.3897/zookeys.1256.162903.figure23</object-id><object-id xmlns:xlink="http://www.w3.org/1999/xlink" content-type="arpha" xlink:type="simple">D0C8AEE9-44EC-5B24-A65D-7E9C13DA0601</object-id><label>Figure 23.</label><caption><p>Holotype of <italic><tp:taxon-name><tp:taxon-name-part taxon-name-part-type="genus" reg="Amegilla">A.</tp:taxon-name-part> <tp:taxon-name-part taxon-name-part-type="species" reg="proboscidea">proboscidea</tp:taxon-name-part></tp:taxon-name></italic> Lieftinck, 1956 (<named-content xmlns:xlink="http://www.w3.org/1999/xlink" content-type="dwc:institutional_code" xlink:title="Naturalis Biodiversity Center" xlink:href="http://grbio.org/institution/national-museum-natural-history-naturalis" xlink:type="simple">RMNH</named-content>). A. Labels of the specimen; B. Habitus in profile view; C. Face in frontal view; D. Labrum in ventral view; E. Protuberance of the clypeus in profile view; F. Terga in dorsal view.</p></caption><graphic xmlns:xlink="http://www.w3.org/1999/xlink" xlink:href="zookeys-1256-001_article-162903__-g023.jpg" position="float" orientation="portrait" xlink:type="simple" id="oo_1440729.jpg"><uri content-type="original_file" xlink:type="simple">https://binary.pensoft.net/fig/1440729</uri></graphic></fig><fig id="F24" position="float" orientation="portrait"><object-id xmlns:xlink="http://www.w3.org/1999/xlink" content-type="doi" xlink:type="simple">10.3897/zookeys.1256.162903.figure24</object-id><object-id xmlns:xlink="http://www.w3.org/1999/xlink" content-type="arpha" xlink:type="simple">E0EC5BD9-A448-5EDD-91E0-D497C03B408B</object-id><label>Figure 24.</label><caption><p>Holotype of <italic><tp:taxon-name><tp:taxon-name-part taxon-name-part-type="genus" reg="Amegilla">A.</tp:taxon-name-part> <tp:taxon-name-part taxon-name-part-type="species" reg="sumatrana">sumatrana</tp:taxon-name-part></tp:taxon-name></italic> Lieftinck, 1956 (<named-content xmlns:xlink="http://www.w3.org/1999/xlink" content-type="dwc:institutional_code" xlink:title="Naturalis Biodiversity Center" xlink:href="http://grbio.org/institution/national-museum-natural-history-naturalis" xlink:type="simple">RMNH</named-content>). A. Labels of the specimen; B. Habitus in profile view; C. Face in frontal view; D. Labrum in ventral view; E. Protuberance of the clypeus in profile view; F. Terga in dorsal view.</p></caption><graphic xmlns:xlink="http://www.w3.org/1999/xlink" xlink:href="zookeys-1256-001_article-162903__-g024.jpg" position="float" orientation="portrait" xlink:type="simple" id="oo_1440730.jpg"><uri content-type="original_file" xlink:type="simple">https://binary.pensoft.net/fig/1440730</uri></graphic></fig></tp:treatment-sec><ref-list><ref id="B13"><mixed-citation xmlns:xlink="http://www.w3.org/1999/xlink" xlink:type="simple"><person-group><name name-style="western"><surname>Brooks</surname><given-names>RW</given-names></name></person-group> (<year>1988</year>) <article-title>Systematics and phylogeny of the anthophorine bees (<tp:taxon-name><tp:taxon-name-part taxon-name-part-type="order">Hymenoptera</tp:taxon-name-part></tp:taxon-name>: <tp:taxon-name><tp:taxon-name-part taxon-name-part-type="family">Anthophoridae</tp:taxon-name-part></tp:taxon-name>; <tp:taxon-name><tp:taxon-name-part taxon-name-part-type="tribe">Anthophorini</tp:taxon-name-part></tp:taxon-name>).</article-title><source>The University of Kansas Science Bulletin</source><volume>53</volume>(<issue>9</issue>): <fpage>436</fpage>–<lpage>575</lpage>. <ext-link xlink:href="https://agris.fao.org/agris-search/search.do?recordID=US8866280" ext-link-type="uri" xlink:type="simple">https://agris.fao.org/agris-search/search.do?recordID=US8866280</ext-link></mixed-citation></ref><ref id="B41"><mixed-citation xmlns:xlink="http://www.w3.org/1999/xlink" xlink:type="simple"><person-group><name name-style="western"><surname>Michener</surname><given-names>CD</given-names></name></person-group> (<year>2007</year>) <source>The bees of the world. 2<sup>nd</sup> edn.</source><publisher-name>The John Hopkins University Press</publisher-name>, <publisher-loc>Baltimore</publisher-loc>, <size units="page">953 pp</size>.</mixed-citation></ref><ref id="B37"><mixed-citation xmlns:xlink="http://www.w3.org/1999/xlink" xlink:type="simple"><person-group><name name-style="western"><surname>Lieftinck</surname><given-names>MA</given-names></name></person-group> (<year>1956</year>) <article-title>Revision of some Oriental Anthophorine Bees of the genus <italic><tp:taxon-name><tp:taxon-name-part taxon-name-part-type="genus">Amegilla</tp:taxon-name-part></tp:taxon-name></italic> Friese (<tp:taxon-name><tp:taxon-name-part taxon-name-part-type="order">Hymenoptera</tp:taxon-name-part></tp:taxon-name>, <tp:taxon-name><tp:taxon-name-part taxon-name-part-type="superfamily">Apoidea</tp:taxon-name-part></tp:taxon-name>).</article-title><source>Zoölogische Verhandelingen</source><volume>30</volume>(<issue>1</issue>): <fpage>1</fpage>–<lpage>41</lpage>. <ext-link xlink:href="https://www.narcis.nl/publication/RecordID/oai:repository.naturalis.nl:317723" ext-link-type="uri" xlink:type="simple">https://www.narcis.nl/publication/RecordID/oai%3Arepository.naturalis.nl%3A317723</ext-link></mixed-citation></ref></ref-list></tp:taxon-treatment>
