# Supplementary material for: ﻿Unravelling Amegilla (Glossamegilla) diversity across the Wallace Line: new species, wing morphometrics, and biogeographic boundaries (Hymenoptera, Apidae)
Source: Zookeys. 2025 Oct 16;1256:1–79. doi: 10.3897/zookeys.1256.162903 (PMC12550509; doi:10.3897/zookeys.1256.162903)
Supplement: XML Treatment for Amegilla (? Glossamegilla) tetrataeniata [file zookeys.1256.162903-treatment8.xml]

<!DOCTYPE tp:taxon-treatment
  PUBLIC "-//TaxonX//DTD Taxonomic Treatment Publishing DTD v0 20100105//EN" "tax-treatment-NSO.dtd">
<tp:taxon-treatment xmlns:tp="http://www.plazi.org/taxpub"><tp:treatment-meta><kwd-group><label>Taxon classification</label><kwd>
                <named-content content-type="kingdom">Animalia</named-content>
              </kwd><kwd>
                <named-content content-type="order">Hymenoptera</named-content>
              </kwd><kwd>
                <named-content content-type="family">Apidae</named-content>
              </kwd></kwd-group><mixed-citation publication-type="journal"><person-group><name><surname>Carion</surname><given-names>Frédéric</given-names></name><name><surname>Gérard</surname><given-names>Maxence</given-names></name><name><surname>Ghisbain</surname><given-names>Guillaume</given-names></name><name><surname>Wood</surname><given-names>Thomas J.</given-names></name></person-group><article-title>﻿Unravelling <italic><tp:taxon-name><tp:taxon-name-part taxon-name-part-type="genus" reg="Amegilla">Amegilla</tp:taxon-name-part></tp:taxon-name></italic> (<italic><tp:taxon-name><tp:taxon-name-part taxon-name-part-type="genus" reg="Amegilla"/><tp:taxon-name-part taxon-name-part-type="subgenus" reg="Glossamegilla">Glossamegilla</tp:taxon-name-part></tp:taxon-name></italic>) diversity across the Wallace Line: new species, wing morphometrics, and biogeographic boundaries (<tp:taxon-name><tp:taxon-name-part taxon-name-part-type="order">Hymenoptera</tp:taxon-name-part></tp:taxon-name>, <tp:taxon-name><tp:taxon-name-part taxon-name-part-type="family">Apidae</tp:taxon-name-part></tp:taxon-name>)</article-title><source>Zookeys</source><day>16</day><month>10</month><year>2025</year><volume>1256</volume><fpage>1</fpage><lpage>79</lpage><pub-id pub-id-type="doi">10.3897/zookeys.1256.162903</pub-id></mixed-citation></tp:treatment-meta><tp:nomenclature><label>﻿</label><tp:taxon-name><object-id xmlns:xlink="http://www.w3.org/1999/xlink" content-type="arpha" xlink:type="simple">28396CAF-D841-596A-8399-0FABE2655F86</object-id>
              <tp:taxon-name-part taxon-name-part-type="genus" reg="Amegilla">Amegilla</tp:taxon-name-part> (<tp:taxon-name-part taxon-name-part-type="status">?</tp:taxon-name-part> <tp:taxon-name-part taxon-name-part-type="subgenus" reg="Glossamegilla">Glossamegilla</tp:taxon-name-part>) <tp:taxon-name-part taxon-name-part-type="species" reg="tetrataeniata">tetrataeniata</tp:taxon-name-part></tp:taxon-name><tp:taxon-authority>(Gribodo, 1894)</tp:taxon-authority><tp:nomenclature-citation-list><tp:nomenclature-citation><tp:taxon-name>
                  <tp:taxon-name-part taxon-name-part-type="genus" reg="Anthophora">Anthophora</tp:taxon-name-part> <tp:taxon-name-part taxon-name-part-type="species" reg="tetrataeniata">tetrataeniata</tp:taxon-name-part></tp:taxon-name><comment>Gribodo, 1894b: 275, ♀ [Timor, <named-content xmlns:xlink="http://www.w3.org/1999/xlink" content-type="dwc:institutional_code" xlink:title="Museo Civico di Storia Naturale “Giacomo Doria”" xlink:href="http://grbio.org/institution/museo-civico-di-storia-naturale-di-genova-giacomo-doria" xlink:type="simple">MSNG</named-content>]</comment></tp:nomenclature-citation></tp:nomenclature-citation-list></tp:nomenclature><tp:treatment-sec sec-type="material" id="SECID0EMHDI"><title>Material examined.</title><p><bold>West Timor/Timor-Leste</bold> • 1♀; Timor; [likely 1892]; [likely W. Doherty leg.]; <named-content xmlns:xlink="http://www.w3.org/1999/xlink" content-type="dwc:institutional_code" xlink:title="Museo Civico di Storia Naturale “Giacomo Doria”" xlink:href="http://grbio.org/institution/museo-civico-di-storia-naturale-di-genova-giacomo-doria" xlink:type="simple">MSNG</named-content> (holotype) • 1♀; Timor [no further information]; M.A. Lieftinck det. 1966; <named-content xmlns:xlink="http://www.w3.org/1999/xlink" content-type="dwc:institutional_code" xlink:title="Naturalis Biodiversity Center" xlink:href="http://grbio.org/institution/national-museum-natural-history-naturalis" xlink:type="simple">RMNH</named-content>.</p></tp:treatment-sec><tp:treatment-sec sec-type="remarks" id="SECID0E3HDI"><title>Remarks.</title><p>This species is currently (to our knowledge) only known from two females which are the holotype (<named-content xmlns:xlink="http://www.w3.org/1999/xlink" content-type="dwc:institutional_code" xlink:title="Museo Civico di Storia Naturale “Giacomo Doria”" xlink:href="http://grbio.org/institution/museo-civico-di-storia-naturale-di-genova-giacomo-doria" xlink:type="simple">MSNG</named-content>) and one undated specimen (<named-content xmlns:xlink="http://www.w3.org/1999/xlink" content-type="dwc:institutional_code" xlink:title="Naturalis Biodiversity Center" xlink:href="http://grbio.org/institution/national-museum-natural-history-naturalis" xlink:type="simple">RMNH</named-content>). <italic><tp:taxon-name><tp:taxon-name-part taxon-name-part-type="genus" reg="Amegilla">Amegilla</tp:taxon-name-part> <tp:taxon-name-part taxon-name-part-type="species" reg="tetrataeniata">tetrataeniata</tp:taxon-name-part></tp:taxon-name></italic> was placed into the subgenus <tp:taxon-name><tp:taxon-name-part taxon-name-part-type="genus" reg="Amegilla"/><tp:taxon-name-part taxon-name-part-type="subgenus" reg="Dizonamegilla">Dizonamegilla</tp:taxon-name-part></tp:taxon-name> by <xref ref-type="bibr" rid="B13">Brooks (1988)</xref>, but this choice is confusing as the male is unknown and this subgenus is largely defined based on male characters. However, considering the biogeography of this species, the long tongue, the slightly swollen yellow-marked “tubercles” on the lower paraocular areas, as well as the presence of other <italic><tp:taxon-name><tp:taxon-name-part taxon-name-part-type="genus" reg="Amegilla"/><tp:taxon-name-part taxon-name-part-type="subgenus" reg="Glossamegilla">Glossamegilla</tp:taxon-name-part></tp:taxon-name></italic> species in the region (the Lesser Sunda islands), a placement in the subgenus <tp:taxon-name><tp:taxon-name-part taxon-name-part-type="genus" reg="Amegilla"/><tp:taxon-name-part taxon-name-part-type="subgenus" reg="Glossamegilla">Glossamegilla</tp:taxon-name-part></tp:taxon-name> seems more likely. <italic><tp:taxon-name><tp:taxon-name-part taxon-name-part-type="genus" reg="Amegilla">Amegilla</tp:taxon-name-part> <tp:taxon-name-part taxon-name-part-type="species" reg="tetrataeniata">tetrataeniata</tp:taxon-name-part></tp:taxon-name></italic> is similar to <italic><tp:taxon-name><tp:taxon-name-part taxon-name-part-type="genus" reg="Amegilla">A.</tp:taxon-name-part> <tp:taxon-name-part taxon-name-part-type="species" reg="anthracina">anthracina</tp:taxon-name-part></tp:taxon-name></italic> but differs by the presence of white hairs on the gena, vertex, scutellum, and T3-4. Without males and further data for this species, this placement is currently uncertain. It is included in the identification key for utility and to facilitate its further study.</p></tp:treatment-sec><tp:treatment-sec sec-type="distribution" id="SECID0ELKDI"><title>Distribution.</title><p><italic><tp:taxon-name><tp:taxon-name-part taxon-name-part-type="genus" reg="Amegilla">Amegilla</tp:taxon-name-part> <tp:taxon-name-part taxon-name-part-type="species" reg="tetrataeniata">tetrataeniata</tp:taxon-name-part></tp:taxon-name></italic> is currently known only from the island of Timor (<xref ref-type="bibr" rid="B31">Gribodo 1894b</xref>; <xref ref-type="bibr" rid="B13">Brooks 1988</xref>).</p></tp:treatment-sec><ref-list><ref id="B13"><mixed-citation xmlns:xlink="http://www.w3.org/1999/xlink" xlink:type="simple"><person-group><name name-style="western"><surname>Brooks</surname><given-names>RW</given-names></name></person-group> (<year>1988</year>) <article-title>Systematics and phylogeny of the anthophorine bees (<tp:taxon-name><tp:taxon-name-part taxon-name-part-type="order">Hymenoptera</tp:taxon-name-part></tp:taxon-name>: <tp:taxon-name><tp:taxon-name-part taxon-name-part-type="family">Anthophoridae</tp:taxon-name-part></tp:taxon-name>; <tp:taxon-name><tp:taxon-name-part taxon-name-part-type="tribe">Anthophorini</tp:taxon-name-part></tp:taxon-name>).</article-title><source>The University of Kansas Science Bulletin</source><volume>53</volume>(<issue>9</issue>): <fpage>436</fpage>–<lpage>575</lpage>. <ext-link xlink:href="https://agris.fao.org/agris-search/search.do?recordID=US8866280" ext-link-type="uri" xlink:type="simple">https://agris.fao.org/agris-search/search.do?recordID=US8866280</ext-link></mixed-citation></ref><ref id="B31"><mixed-citation xmlns:xlink="http://www.w3.org/1999/xlink" xlink:type="simple"><person-group><name name-style="western"><surname>Gribodo</surname><given-names>G</given-names></name></person-group> (<year>1894b</year>) <article-title>Note Imenotterologiche. Nota II. Nuovi generi e nuove specie di Imenotteri Antofili ed osservazioni sopra alcune specie già conosciute (continuazione, Addenda et emendanda, Indice).</article-title><source>Bolletino della Società entomologica italiana</source><volume>26</volume>(<issue>2</issue>): <fpage>262</fpage>–<lpage>314</lpage>. <ext-link xlink:href="https://archive.org/details/bollettinodellas261894soci/page/262/mode/2up?view=theater" ext-link-type="uri" xlink:type="simple">https://archive.org/details/bollettinodellas261894soci/page/262/mode/2up?view=theater</ext-link></mixed-citation></ref></ref-list></tp:taxon-treatment>
