# Supplementary material for: ﻿Unravelling Amegilla (Glossamegilla) diversity across the Wallace Line: new species, wing morphometrics, and biogeographic boundaries (Hymenoptera, Apidae)
Source: Zookeys. 2025 Oct 16;1256:1–79. doi: 10.3897/zookeys.1256.162903 (PMC12550509; doi:10.3897/zookeys.1256.162903)
Supplement: XML Treatment for Amegilla (Glossamegilla) amymone [file zookeys.1256.162903-treatment9.xml]

<!DOCTYPE tp:taxon-treatment
  PUBLIC "-//TaxonX//DTD Taxonomic Treatment Publishing DTD v0 20100105//EN" "tax-treatment-NSO.dtd">
<tp:taxon-treatment xmlns:tp="http://www.plazi.org/taxpub"><tp:treatment-meta><kwd-group><label>Taxon classification</label><kwd>
                <named-content content-type="kingdom">Animalia</named-content>
              </kwd><kwd>
                <named-content content-type="order">Hymenoptera</named-content>
              </kwd><kwd>
                <named-content content-type="family">Apidae</named-content>
              </kwd></kwd-group><mixed-citation publication-type="journal"><person-group><name><surname>Carion</surname><given-names>Frédéric</given-names></name><name><surname>Gérard</surname><given-names>Maxence</given-names></name><name><surname>Ghisbain</surname><given-names>Guillaume</given-names></name><name><surname>Wood</surname><given-names>Thomas J.</given-names></name></person-group><article-title>﻿Unravelling <italic><tp:taxon-name><tp:taxon-name-part taxon-name-part-type="genus" reg="Amegilla">Amegilla</tp:taxon-name-part></tp:taxon-name></italic> (<italic><tp:taxon-name><tp:taxon-name-part taxon-name-part-type="genus" reg="Amegilla"/><tp:taxon-name-part taxon-name-part-type="subgenus" reg="Glossamegilla">Glossamegilla</tp:taxon-name-part></tp:taxon-name></italic>) diversity across the Wallace Line: new species, wing morphometrics, and biogeographic boundaries (<tp:taxon-name><tp:taxon-name-part taxon-name-part-type="order">Hymenoptera</tp:taxon-name-part></tp:taxon-name>, <tp:taxon-name><tp:taxon-name-part taxon-name-part-type="family">Apidae</tp:taxon-name-part></tp:taxon-name>)</article-title><source>Zookeys</source><day>16</day><month>10</month><year>2025</year><volume>1256</volume><fpage>1</fpage><lpage>79</lpage><pub-id pub-id-type="doi">10.3897/zookeys.1256.162903</pub-id></mixed-citation></tp:treatment-meta><tp:nomenclature><label>﻿</label><tp:taxon-name><object-id xmlns:xlink="http://www.w3.org/1999/xlink" content-type="arpha" xlink:type="simple">3A57333A-D59B-5A52-8664-67C5C06D3EDB</object-id>
              <tp:taxon-name-part taxon-name-part-type="genus" reg="Amegilla">Amegilla</tp:taxon-name-part> (<tp:taxon-name-part taxon-name-part-type="subgenus" reg="Glossamegilla">Glossamegilla</tp:taxon-name-part>) <tp:taxon-name-part taxon-name-part-type="species" reg="amymone">amymone</tp:taxon-name-part></tp:taxon-name><tp:taxon-authority>(Bingham, 1896)</tp:taxon-authority><tp:nomenclature-citation-list><tp:nomenclature-citation><tp:taxon-name>
                  <tp:taxon-name-part taxon-name-part-type="genus" reg="Anthophora">Anthophora</tp:taxon-name-part> <tp:taxon-name-part taxon-name-part-type="species" reg="amymone">amymone</tp:taxon-name-part></tp:taxon-name><comment>Bingham, 1896: 196, ♀ [Indonesia: Sumatra, <named-content xmlns:xlink="http://www.w3.org/1999/xlink" content-type="dwc:institutional_code" xlink:title="Natural History Museum, London" xlink:href="http://grbio.org/institution/natural-history-museum-london" xlink:type="simple">NHMUK</named-content>, examined] (Fig. <xref ref-type="fig" rid="F12">12</xref>)</comment></tp:nomenclature-citation><tp:nomenclature-citation><tp:taxon-name>
                  <tp:taxon-name-part taxon-name-part-type="genus" reg="Anthophora">Anthophora</tp:taxon-name-part> <tp:taxon-name-part taxon-name-part-type="species" reg="bouwmani">bouwmani</tp:taxon-name-part></tp:taxon-name><comment>Lieftinck, 1944: 103, ♀ [Indonesia: Sumatra, <named-content xmlns:xlink="http://www.w3.org/1999/xlink" content-type="dwc:institutional_code" xlink:title="Naturalis Biodiversity Center" xlink:href="http://grbio.org/institution/national-museum-natural-history-naturalis" xlink:type="simple">RMNH</named-content>, examined] (Fig. <xref ref-type="fig" rid="F13">13</xref>) syn. nov.</comment></tp:nomenclature-citation></tp:nomenclature-citation-list></tp:nomenclature><tp:treatment-sec sec-type="remarks" id="SECID0EWNDI"><title>Remarks.</title><p>In the material donated to the <named-content xmlns:xlink="http://www.w3.org/1999/xlink" content-type="dwc:institutional_code" xlink:title="Naturalis Biodiversity Center" xlink:href="http://grbio.org/institution/national-museum-natural-history-naturalis" xlink:type="simple">RMNH</named-content> collection in 2008 from R. Desmier de Chenon were 24 specimens of “<italic><tp:taxon-name><tp:taxon-name-part taxon-name-part-type="genus" reg="Amegilla">A.</tp:taxon-name-part> <tp:taxon-name-part taxon-name-part-type="species" reg="bouwmani">bouwmani</tp:taxon-name-part></tp:taxon-name></italic>”, all identified by R. Desmier de Chenon as <italic><tp:taxon-name><tp:taxon-name-part taxon-name-part-type="genus" reg="Amegilla">A.</tp:taxon-name-part> <tp:taxon-name-part taxon-name-part-type="species" reg="amymone">amymone</tp:taxon-name-part></tp:taxon-name></italic>, from Sumatra that were collected at the same time and place as another ten specimens of <italic><tp:taxon-name><tp:taxon-name-part taxon-name-part-type="genus" reg="Amegilla">A.</tp:taxon-name-part> <tp:taxon-name-part taxon-name-part-type="species" reg="amymone">amymone</tp:taxon-name-part></tp:taxon-name></italic> (see map, Fig. <xref ref-type="fig" rid="F25">25</xref>). Only males of <italic><tp:taxon-name><tp:taxon-name-part taxon-name-part-type="genus" reg="Amegilla">A.</tp:taxon-name-part> <tp:taxon-name-part taxon-name-part-type="species" reg="bouwmani">bouwmani</tp:taxon-name-part></tp:taxon-name></italic> were found by R. Desmier de Chenon while he collected both sexes of <italic><tp:taxon-name><tp:taxon-name-part taxon-name-part-type="genus" reg="Amegilla">A.</tp:taxon-name-part> <tp:taxon-name-part taxon-name-part-type="species" reg="amymone">amymone</tp:taxon-name-part></tp:taxon-name></italic> at the same place. The sympatry of these two taxa, the collection of only males of <italic><tp:taxon-name><tp:taxon-name-part taxon-name-part-type="genus" reg="Amegilla">A.</tp:taxon-name-part> <tp:taxon-name-part taxon-name-part-type="species" reg="bouwmani">bouwmani</tp:taxon-name-part></tp:taxon-name></italic> but both sexes of <italic><tp:taxon-name><tp:taxon-name-part taxon-name-part-type="genus" reg="Amegilla">A.</tp:taxon-name-part> <tp:taxon-name-part taxon-name-part-type="species" reg="amymone">amymone</tp:taxon-name-part></tp:taxon-name></italic> led to the hypothesis that <italic><tp:taxon-name><tp:taxon-name-part taxon-name-part-type="genus" reg="Amegilla">A.</tp:taxon-name-part> <tp:taxon-name-part taxon-name-part-type="species" reg="amymone">amymone</tp:taxon-name-part></tp:taxon-name></italic> and <italic><tp:taxon-name><tp:taxon-name-part taxon-name-part-type="genus" reg="Amegilla">A.</tp:taxon-name-part> <tp:taxon-name-part taxon-name-part-type="species" reg="bouwmani">bouwmani</tp:taxon-name-part></tp:taxon-name></italic> may be conspecific. Indeed, <italic><tp:taxon-name><tp:taxon-name-part taxon-name-part-type="genus" reg="Amegilla">A.</tp:taxon-name-part> <tp:taxon-name-part taxon-name-part-type="species" reg="bouwmani">bouwmani</tp:taxon-name-part></tp:taxon-name></italic> was originally described from a single female specimen, with the male unknown.</p><p>The comparison of these males of <italic><tp:taxon-name><tp:taxon-name-part taxon-name-part-type="genus" reg="Amegilla">A.</tp:taxon-name-part> <tp:taxon-name-part taxon-name-part-type="species" reg="bouwmani">bouwmani</tp:taxon-name-part></tp:taxon-name></italic> with the holotype of <italic><tp:taxon-name><tp:taxon-name-part taxon-name-part-type="genus" reg="Amegilla">A.</tp:taxon-name-part> <tp:taxon-name-part taxon-name-part-type="species" reg="bouwmani">bouwmani</tp:taxon-name-part></tp:taxon-name></italic> hosted at the <named-content xmlns:xlink="http://www.w3.org/1999/xlink" content-type="dwc:institutional_code" xlink:title="Naturalis Biodiversity Center" xlink:href="http://grbio.org/institution/national-museum-natural-history-naturalis" xlink:type="simple">RMNH</named-content> showed similarities in terms of pilosity and structure but also a difference in its clypeal mark; this level of difference is similar to the one characterising both sexes of <italic><tp:taxon-name><tp:taxon-name-part taxon-name-part-type="genus" reg="Amegilla">A.</tp:taxon-name-part> <tp:taxon-name-part taxon-name-part-type="species" reg="amymone">amymone</tp:taxon-name-part></tp:taxon-name></italic>.</p><p>However, when morphology was compared between the males of the two species, no clear differences were observed, with the clearly overlapping range. Indeed, most of the specimens have shared distributions with shared altitudes (both seem to be mountain species) as visible on the map (Fig. <xref ref-type="fig" rid="F25">25</xref>). The males have the same habitus but a paler pilosity is observed in <italic><tp:taxon-name><tp:taxon-name-part taxon-name-part-type="genus" reg="Amegilla">A.</tp:taxon-name-part> <tp:taxon-name-part taxon-name-part-type="species" reg="bouwmani">bouwmani</tp:taxon-name-part></tp:taxon-name></italic> (Fig. <xref ref-type="fig" rid="F14">14A, B, E, F</xref>), the clypeal marks are approximately the same (same colour, approximately the same surface is covered, Fig. <xref ref-type="fig" rid="F14">14C, D</xref>), the labra are very similar (Fig. <xref ref-type="fig" rid="F14">14C, D</xref>), the punctation shows no clear differences and the genitalia are the same in both species (Fig. <xref ref-type="fig" rid="F14">14G, H</xref>). Concerning the females, similarly to the males, only the colour of the pubescence changes with a paler pubescence for <italic><tp:taxon-name><tp:taxon-name-part taxon-name-part-type="genus" reg="Amegilla">A.</tp:taxon-name-part> <tp:taxon-name-part taxon-name-part-type="species" reg="bouwmani">bouwmani</tp:taxon-name-part></tp:taxon-name></italic>. <xref ref-type="bibr" rid="B36">Lieftinck (1944</xref>: 103–105) gave a full description of <italic><tp:taxon-name><tp:taxon-name-part taxon-name-part-type="genus" reg="Amegilla">A.</tp:taxon-name-part> <tp:taxon-name-part taxon-name-part-type="species" reg="bouwmani">bouwmani</tp:taxon-name-part></tp:taxon-name></italic> as the original description but <italic><tp:taxon-name><tp:taxon-name-part taxon-name-part-type="genus" reg="Amegilla">A.</tp:taxon-name-part> <tp:taxon-name-part taxon-name-part-type="species" reg="amymone">amymone</tp:taxon-name-part></tp:taxon-name></italic> was not considered in this paper. Later, <xref ref-type="bibr" rid="B37">Lieftinck (1956</xref>: 9) described <italic><tp:taxon-name><tp:taxon-name-part taxon-name-part-type="genus" reg="Amegilla">A.</tp:taxon-name-part> <tp:taxon-name-part taxon-name-part-type="species" reg="bouwmani">bouwmani</tp:taxon-name-part></tp:taxon-name></italic> as “The female […] resembles that of <italic><tp:taxon-name><tp:taxon-name-part taxon-name-part-type="genus" reg="Amegilla"/><tp:taxon-name-part taxon-name-part-type="species" reg="amymone">amymone</tp:taxon-name-part></tp:taxon-name></italic> fairly closely in texture and colour of the body, but the pubescence is much lighter.”, suggesting that these two species are closely related (Lieftinck also put them as “near allies” in his paper of 1956). This is interpreted here as an additional argument to their synonymy.</p><p>Contrarily to most of the other species assessed, <italic><tp:taxon-name><tp:taxon-name-part taxon-name-part-type="genus" reg="Amegilla">A.</tp:taxon-name-part> <tp:taxon-name-part taxon-name-part-type="species" reg="amymone">amymone</tp:taxon-name-part></tp:taxon-name></italic> and <italic><tp:taxon-name><tp:taxon-name-part taxon-name-part-type="genus" reg="Amegilla">A.</tp:taxon-name-part> <tp:taxon-name-part taxon-name-part-type="species" reg="bouwmani">bouwmani</tp:taxon-name-part></tp:taxon-name></italic> cannot be differentiated based on wing size and shape. Concerning wing size, a substantial overlap occurs between both species when the distribution of size is examined. Wing size in <italic><tp:taxon-name><tp:taxon-name-part taxon-name-part-type="genus" reg="Amegilla">A.</tp:taxon-name-part> <tp:taxon-name-part taxon-name-part-type="species" reg="amymone">amymone</tp:taxon-name-part></tp:taxon-name></italic> overlaps at 100% the size of the wing of <italic><tp:taxon-name><tp:taxon-name-part taxon-name-part-type="genus" reg="Amegilla">A.</tp:taxon-name-part> <tp:taxon-name-part taxon-name-part-type="species" reg="bouwmani">bouwmani</tp:taxon-name-part></tp:taxon-name></italic>, the latter being more variable than the former (Fig. <xref ref-type="fig" rid="F15">15</xref>). However, differences in wing size is not statistically significant (p-value = 0.495; Table <xref ref-type="table" rid="T6">6</xref>). Concerning wing shape, the <abbrev xmlns:xlink="http://www.w3.org/1999/xlink" xlink:title="principal component analysis" id="ABBRID0EOXDI" xlink:type="simple">PCA</abbrev> plot shows a complete overlapping between both species, without any distinct group differentiating. This absence of differentiation is confirmed by the result of the Procrustes <abbrev xmlns:xlink="http://www.w3.org/1999/xlink" xlink:title="one-way analysis of variance" id="ABBRID0ESXDI" xlink:type="simple">ANOVA</abbrev>, the shape of the wing being indeed not significantly different (Fig. <xref ref-type="fig" rid="F16">16</xref>; p-value = 0.494; Table <xref ref-type="table" rid="T7">7</xref>).</p><table-wrap id="T6" position="float" orientation="portrait"><label>Table 6.</label><caption><p>Results of the <abbrev xmlns:xlink="http://www.w3.org/1999/xlink" xlink:title="one-way analysis of variance" id="ABBRID0EHYDI" xlink:type="simple">ANOVA</abbrev> test for the differentiation of sizes of the centroids for the males of <italic><tp:taxon-name><tp:taxon-name-part taxon-name-part-type="genus" reg="Amegilla">A.</tp:taxon-name-part> <tp:taxon-name-part taxon-name-part-type="species" reg="bouwmani">bouwmani</tp:taxon-name-part></tp:taxon-name></italic> and <italic><tp:taxon-name><tp:taxon-name-part taxon-name-part-type="genus" reg="Amegilla">A.</tp:taxon-name-part> <tp:taxon-name-part taxon-name-part-type="species" reg="amymone">amymone</tp:taxon-name-part></tp:taxon-name></italic>. Df is the Degree of Freedom. Sum Sq is the sum of squared differences between observed data and averages. Mean Sq is the sum of squared divided by the corresponding degree of freedom. F value is the ratio of variance explained to residual variance. No significant p-value at a p &lt; 0.05 threshold.</p></caption><table id="TID0E3GAK" rules="all"><tbody><tr><td rowspan="1" colspan="1"/><td rowspan="1" colspan="1">Df</td><td rowspan="1" colspan="1">Sum Sq</td><td rowspan="1" colspan="1">Mean Sq</td><td rowspan="1" colspan="1">F value</td><td rowspan="1" colspan="1">P-value (&gt;F)</td></tr><tr><td rowspan="1" colspan="1">Species</td><td rowspan="1" colspan="1">1</td><td rowspan="1" colspan="1">0.024</td><td rowspan="1" colspan="1">0.024</td><td rowspan="1" colspan="1">0.55</td><td rowspan="1" colspan="1">0.465</td></tr><tr><td rowspan="1" colspan="1">Residuals</td><td rowspan="1" colspan="1">27</td><td rowspan="1" colspan="1">1.182</td><td rowspan="1" colspan="1">0.044</td><td rowspan="1" colspan="1"/><td rowspan="1" colspan="1"/></tr></tbody></table></table-wrap><table-wrap id="T7" position="float" orientation="portrait"><label>Table 7.</label><caption><p>Results of the Procrustes <abbrev xmlns:xlink="http://www.w3.org/1999/xlink" xlink:title="one-way analysis of variance" id="ABBRID0EH2DI" xlink:type="simple">ANOVA</abbrev> for the males of <italic><tp:taxon-name><tp:taxon-name-part taxon-name-part-type="genus" reg="Amegilla">A.</tp:taxon-name-part> <tp:taxon-name-part taxon-name-part-type="species" reg="bouwmani">bouwmani</tp:taxon-name-part></tp:taxon-name></italic> and <italic><tp:taxon-name><tp:taxon-name-part taxon-name-part-type="genus" reg="Amegilla">A.</tp:taxon-name-part> <tp:taxon-name-part taxon-name-part-type="species" reg="amymone">amymone</tp:taxon-name-part></tp:taxon-name></italic>. Df is the Degree of Freedom. SS is the sum of squared differences between observed data and averages MS is the sum of squared divided by the corresponding degree of freedom. Rsq is the proportion of total variance explained by the statistical model. F is the ratio of variance explained to residual variance. Z is the difference between the means of the two groups being compared divided by the standard deviation of this difference. No significant p-value at a &lt; 0.05 threshold.</p></caption><table id="TID0EKKAK" rules="all"><tbody><tr><th rowspan="1" colspan="1"/><th rowspan="1" colspan="1">Df</th><th rowspan="1" colspan="1">SS</th><th rowspan="1" colspan="1">MS</th><th rowspan="1" colspan="1">Rsq</th><th rowspan="1" colspan="1">F</th><th rowspan="1" colspan="1">Z</th><th rowspan="1" colspan="1">P-value (&gt;F)</th></tr><tr><td rowspan="1" colspan="1">Forms</td><td rowspan="1" colspan="1">1</td><td rowspan="1" colspan="1">0.000</td><td rowspan="1" colspan="1">0.000</td><td rowspan="1" colspan="1">0.034</td><td rowspan="1" colspan="1">0.943</td><td rowspan="1" colspan="1">-0.004</td><td rowspan="1" colspan="1">0.494</td></tr><tr><td rowspan="1" colspan="1">Residuals</td><td rowspan="1" colspan="1">27</td><td rowspan="1" colspan="1">0.011</td><td rowspan="1" colspan="1">0.000</td><td rowspan="1" colspan="1">0.966</td><td rowspan="1" colspan="1"/><td rowspan="1" colspan="1"/><td rowspan="1" colspan="1"/></tr><tr><td rowspan="1" colspan="1">Total</td><td rowspan="1" colspan="1">28</td><td rowspan="1" colspan="1">0.011</td><td rowspan="1" colspan="1"/><td rowspan="1" colspan="1"/><td rowspan="1" colspan="1"/><td rowspan="1" colspan="1"/><td rowspan="1" colspan="1"/></tr></tbody></table></table-wrap><fig id="F15" position="float" orientation="portrait"><object-id xmlns:xlink="http://www.w3.org/1999/xlink" content-type="doi" xlink:type="simple">10.3897/zookeys.1256.162903.figure15</object-id><object-id xmlns:xlink="http://www.w3.org/1999/xlink" content-type="arpha" xlink:type="simple">18434197-C38B-5D42-86A6-83A7EFD9F6D1</object-id><label>Figure 15.</label><caption><p>Distribution of the centroid sizes for the wings in the males of <italic><tp:taxon-name><tp:taxon-name-part taxon-name-part-type="genus" reg="Amegilla">A.</tp:taxon-name-part> <tp:taxon-name-part taxon-name-part-type="species" reg="bouwmani">bouwmani</tp:taxon-name-part></tp:taxon-name></italic> and <italic><tp:taxon-name><tp:taxon-name-part taxon-name-part-type="genus" reg="Amegilla">A.</tp:taxon-name-part> <tp:taxon-name-part taxon-name-part-type="species" reg="amymone">amymone</tp:taxon-name-part></tp:taxon-name></italic>. No significant differences.</p></caption><graphic xmlns:xlink="http://www.w3.org/1999/xlink" xlink:href="zookeys-1256-001_article-162903__-g015.jpg" position="float" orientation="portrait" xlink:type="simple" id="oo_1440721.jpg"><uri content-type="original_file" xlink:type="simple">https://binary.pensoft.net/fig/1440721</uri></graphic></fig><fig id="F16" position="float" orientation="portrait"><object-id xmlns:xlink="http://www.w3.org/1999/xlink" content-type="doi" xlink:type="simple">10.3897/zookeys.1256.162903.figure16</object-id><object-id xmlns:xlink="http://www.w3.org/1999/xlink" content-type="arpha" xlink:type="simple">A3BC07D3-1B7C-5A2A-B7FF-F076B57F68AE</object-id><label>Figure 16.</label><caption><p>Ordination of <italic><tp:taxon-name><tp:taxon-name-part taxon-name-part-type="genus" reg="Amegilla">A.</tp:taxon-name-part> <tp:taxon-name-part taxon-name-part-type="species" reg="bouwmani">bouwmani</tp:taxon-name-part></tp:taxon-name></italic> and <italic><tp:taxon-name><tp:taxon-name-part taxon-name-part-type="genus" reg="Amegilla">A.</tp:taxon-name-part> <tp:taxon-name-part taxon-name-part-type="species" reg="amymone">amymone</tp:taxon-name-part></tp:taxon-name></italic> along the two first axes of the Principal Component Analyses (<abbrev xmlns:xlink="http://www.w3.org/1999/xlink" xlink:title="principal component analysis" id="ABBRID0ELBAK" xlink:type="simple">PCA</abbrev>) (explaining 20.87% and 14.54% of the variance, respectively).</p></caption><graphic xmlns:xlink="http://www.w3.org/1999/xlink" xlink:href="zookeys-1256-001_article-162903__-g016.jpg" position="float" orientation="portrait" xlink:type="simple" id="oo_1440722.jpg"><uri content-type="original_file" xlink:type="simple">https://binary.pensoft.net/fig/1440722</uri></graphic></fig><p>Evidence from all these arguments demonstrates that <italic><tp:taxon-name><tp:taxon-name-part taxon-name-part-type="genus" reg="Amegilla">A.</tp:taxon-name-part> <tp:taxon-name-part taxon-name-part-type="species" reg="amymone">amymone</tp:taxon-name-part></tp:taxon-name></italic> and <italic><tp:taxon-name><tp:taxon-name-part taxon-name-part-type="genus" reg="Amegilla">A.</tp:taxon-name-part> <tp:taxon-name-part taxon-name-part-type="species" reg="bouwmani">bouwmani</tp:taxon-name-part></tp:taxon-name></italic> are most likely the same species, as they only have colouration differences and no significant structural differences nor significant biogeographic differences. <italic><tp:taxon-name><tp:taxon-name-part taxon-name-part-type="genus" reg="Amegilla">Amegilla</tp:taxon-name-part> <tp:taxon-name-part taxon-name-part-type="species" reg="bouwmani">bouwmani</tp:taxon-name-part></tp:taxon-name></italic> syn. nov. is therefore considered here as a pale form of <italic><tp:taxon-name><tp:taxon-name-part taxon-name-part-type="genus" reg="Amegilla">A.</tp:taxon-name-part> <tp:taxon-name-part taxon-name-part-type="species" reg="amymone">amymone</tp:taxon-name-part></tp:taxon-name></italic>.</p></tp:treatment-sec><tp:treatment-sec><!--Section generated to contain objects referenced in tp:taxon-treatment.--><fig id="F12" position="float" orientation="portrait"><object-id xmlns:xlink="http://www.w3.org/1999/xlink" content-type="doi" xlink:type="simple">10.3897/zookeys.1256.162903.figure12</object-id><object-id xmlns:xlink="http://www.w3.org/1999/xlink" content-type="arpha" xlink:type="simple">53A4F92F-97DE-57BF-A289-38AE6FB65125</object-id><label>Figure 12.</label><caption><p>Holotype of <italic><tp:taxon-name><tp:taxon-name-part taxon-name-part-type="genus" reg="Amegilla">Amegilla</tp:taxon-name-part> <tp:taxon-name-part taxon-name-part-type="species" reg="amymone">amymone</tp:taxon-name-part></tp:taxon-name></italic> (Bingham, 1896), initially published as <italic><tp:taxon-name><tp:taxon-name-part taxon-name-part-type="genus" reg="Anthophora">Anthophora</tp:taxon-name-part> <tp:taxon-name-part taxon-name-part-type="species" reg="amymone">amymone</tp:taxon-name-part></tp:taxon-name></italic> Bingham, 1896 (<named-content xmlns:xlink="http://www.w3.org/1999/xlink" content-type="dwc:institutional_code" xlink:title="Natural History Museum, London" xlink:href="http://grbio.org/institution/natural-history-museum-london" xlink:type="simple">NHMUK</named-content>). A. Labels of the specimen; B. Habitus in profile view; C. Face in frontal view; D. Terga in dorsal view.</p></caption><graphic xmlns:xlink="http://www.w3.org/1999/xlink" xlink:href="zookeys-1256-001_article-162903__-g012.jpg" position="float" orientation="portrait" xlink:type="simple" id="oo_1440718.jpg"><uri content-type="original_file" xlink:type="simple">https://binary.pensoft.net/fig/1440718</uri></graphic></fig><fig id="F13" position="float" orientation="portrait"><object-id xmlns:xlink="http://www.w3.org/1999/xlink" content-type="doi" xlink:type="simple">10.3897/zookeys.1256.162903.figure13</object-id><object-id xmlns:xlink="http://www.w3.org/1999/xlink" content-type="arpha" xlink:type="simple">1D2D4658-F63B-5397-B005-9902C6F2C3AB</object-id><label>Figure 13.</label><caption><p>Holotype of <italic><tp:taxon-name><tp:taxon-name-part taxon-name-part-type="genus" reg="Amegilla">Amegilla</tp:taxon-name-part> <tp:taxon-name-part taxon-name-part-type="species" reg="bouwmani">bouwmani</tp:taxon-name-part></tp:taxon-name></italic> (Lieftinck, 1944), initially published as <italic><tp:taxon-name><tp:taxon-name-part taxon-name-part-type="genus" reg="Anthophora">Anthophora</tp:taxon-name-part> <tp:taxon-name-part taxon-name-part-type="species" reg="bouwmani">bouwmani</tp:taxon-name-part></tp:taxon-name></italic> Lieftinck, 1944 (<named-content xmlns:xlink="http://www.w3.org/1999/xlink" content-type="dwc:institutional_code" xlink:title="Naturalis Biodiversity Center" xlink:href="http://grbio.org/institution/national-museum-natural-history-naturalis" xlink:type="simple">RMNH</named-content>). A. Labels of the specimen; B. Habitus in profile view; C. Face in frontal view; D. Terga in dorsal view.</p></caption><graphic xmlns:xlink="http://www.w3.org/1999/xlink" xlink:href="zookeys-1256-001_article-162903__-g013.jpg" position="float" orientation="portrait" xlink:type="simple" id="oo_1440719.jpg"><uri content-type="original_file" xlink:type="simple">https://binary.pensoft.net/fig/1440719</uri></graphic></fig><fig id="F25" position="float" orientation="portrait"><object-id xmlns:xlink="http://www.w3.org/1999/xlink" content-type="doi" xlink:type="simple">10.3897/zookeys.1256.162903.figure25</object-id><object-id xmlns:xlink="http://www.w3.org/1999/xlink" content-type="arpha" xlink:type="simple">A379288C-3FBE-5488-A2A8-4880CAF2F78D</object-id><label>Figure 25.</label><caption><p>Distribution map for <italic><tp:taxon-name><tp:taxon-name-part taxon-name-part-type="genus" reg="Amegilla">A.</tp:taxon-name-part> <tp:taxon-name-part taxon-name-part-type="species" reg="amymone">amymone</tp:taxon-name-part></tp:taxon-name></italic> (Bingham, 1896) in the Indo-Australian Archipelago. This map contains both colour forms of <italic><tp:taxon-name><tp:taxon-name-part taxon-name-part-type="genus" reg="Amegilla">A.</tp:taxon-name-part> <tp:taxon-name-part taxon-name-part-type="species" reg="amymone">amymone</tp:taxon-name-part></tp:taxon-name></italic> with the dark form (true <italic><tp:taxon-name><tp:taxon-name-part taxon-name-part-type="genus" reg="Amegilla"/><tp:taxon-name-part taxon-name-part-type="species" reg="amymone">amymone</tp:taxon-name-part></tp:taxon-name></italic>) represented by the blue points and the pale form (<italic><tp:taxon-name><tp:taxon-name-part taxon-name-part-type="genus" reg="Amegilla">A.</tp:taxon-name-part> <tp:taxon-name-part taxon-name-part-type="species" reg="bouwmani">bouwmani</tp:taxon-name-part></tp:taxon-name></italic> (Lieftinck, 1944) syn. nov.) represented by the red points. The empty points represent specimens collected before and in 1950 while the full points represent specimens collected in 1951 and thereafter.</p></caption><graphic xmlns:xlink="http://www.w3.org/1999/xlink" xlink:href="zookeys-1256-001_article-162903__-g025.jpg" position="float" orientation="portrait" xlink:type="simple" id="oo_1440731.jpg"><uri content-type="original_file" xlink:type="simple">https://binary.pensoft.net/fig/1440731</uri></graphic></fig><fig id="F14" position="float" orientation="portrait"><object-id xmlns:xlink="http://www.w3.org/1999/xlink" content-type="doi" xlink:type="simple">10.3897/zookeys.1256.162903.figure14</object-id><object-id xmlns:xlink="http://www.w3.org/1999/xlink" content-type="arpha" xlink:type="simple">A14E986B-0044-50F7-A0F0-342C0D565FF6</object-id><label>Figure 14.</label><caption><p>Morphological comparison between the males of <tp:taxon-name><tp:taxon-name-part taxon-name-part-type="genus" reg="Amegilla">Amegilla</tp:taxon-name-part> (<tp:taxon-name-part taxon-name-part-type="subgenus" reg="Glossamegilla">Glossamegilla</tp:taxon-name-part>) <tp:taxon-name-part taxon-name-part-type="species" reg="bouwmani">bouwmani</tp:taxon-name-part></tp:taxon-name> (Lieftinck, 1944) and <tp:taxon-name><tp:taxon-name-part taxon-name-part-type="genus" reg="Amegilla">Amegilla</tp:taxon-name-part> (<tp:taxon-name-part taxon-name-part-type="subgenus" reg="Glossamegilla">Glossamegilla</tp:taxon-name-part>) <tp:taxon-name-part taxon-name-part-type="species" reg="amymone">amymone</tp:taxon-name-part></tp:taxon-name> (Bingham, 1896) (<named-content xmlns:xlink="http://www.w3.org/1999/xlink" content-type="dwc:institutional_code" xlink:title="Naturalis Biodiversity Center" xlink:href="http://grbio.org/institution/national-museum-natural-history-naturalis" xlink:type="simple">RMNH</named-content>). A, C, E, G. <italic><tp:taxon-name><tp:taxon-name-part taxon-name-part-type="genus" reg="Amegilla">Amegilla</tp:taxon-name-part> <tp:taxon-name-part taxon-name-part-type="species" reg="amymone">amymone</tp:taxon-name-part></tp:taxon-name></italic> male. B, D, F, H. <italic><tp:taxon-name><tp:taxon-name-part taxon-name-part-type="genus" reg="Amegilla">Amegilla</tp:taxon-name-part> <tp:taxon-name-part taxon-name-part-type="species" reg="bouwmani">bouwmani</tp:taxon-name-part></tp:taxon-name></italic> male. A, B. Habitus in profile view. C, D. Face in frontal view. E, F. Terga in dorsal view. G, H. Genitalia in dorsal view.</p></caption><graphic xmlns:xlink="http://www.w3.org/1999/xlink" xlink:href="zookeys-1256-001_article-162903__-g014.jpg" position="float" orientation="portrait" xlink:type="simple" id="oo_1440720.jpg"><uri content-type="original_file" xlink:type="simple">https://binary.pensoft.net/fig/1440720</uri></graphic></fig></tp:treatment-sec><ref-list><ref id="B36"><mixed-citation xmlns:xlink="http://www.w3.org/1999/xlink" xlink:type="simple"><person-group><name name-style="western"><surname>Lieftinck</surname><given-names>MA</given-names></name></person-group> (<year>1944</year>) Some Malaysian bees of the family <tp:taxon-name><tp:taxon-name-part taxon-name-part-type="family">Anthophoridae</tp:taxon-name-part></tp:taxon-name> (Hym., <tp:taxon-name><tp:taxon-name-part taxon-name-part-type="superfamily">Apoidea</tp:taxon-name-part></tp:taxon-name>). Treubia Hors Série: 57–138.</mixed-citation></ref><ref id="B37"><mixed-citation xmlns:xlink="http://www.w3.org/1999/xlink" xlink:type="simple"><person-group><name name-style="western"><surname>Lieftinck</surname><given-names>MA</given-names></name></person-group> (<year>1956</year>) <article-title>Revision of some Oriental Anthophorine Bees of the genus <italic><tp:taxon-name><tp:taxon-name-part taxon-name-part-type="genus">Amegilla</tp:taxon-name-part></tp:taxon-name></italic> Friese (<tp:taxon-name><tp:taxon-name-part taxon-name-part-type="order">Hymenoptera</tp:taxon-name-part></tp:taxon-name>, <tp:taxon-name><tp:taxon-name-part taxon-name-part-type="superfamily">Apoidea</tp:taxon-name-part></tp:taxon-name>).</article-title><source>Zoölogische Verhandelingen</source><volume>30</volume>(<issue>1</issue>): <fpage>1</fpage>–<lpage>41</lpage>. <ext-link xlink:href="https://www.narcis.nl/publication/RecordID/oai:repository.naturalis.nl:317723" ext-link-type="uri" xlink:type="simple">https://www.narcis.nl/publication/RecordID/oai%3Arepository.naturalis.nl%3A317723</ext-link></mixed-citation></ref></ref-list></tp:taxon-treatment>
